# Supplementary material for: Genome-wide characterization of LEA gene family reveals a positive role of BnaA.LEA6.a in freezing tolerance in rapeseed (Brassica napus L.)
Source: BMC Plant Biol. 2024 May 21;24:433. doi: 10.1186/s12870-024-05111-7 (PMC11106994; doi:10.1186/s12870-024-05111-7)
Supplement: Supplementary file 1 — Supplementary Material 1: Supplementary Table 1. Characteristics of LEAs in B. rapa, B. oleracea, and B. napus. [file 12870_2024_5111_MOESM1_ESM.xlsx]

## Sheet: Table S1
Table S1:Characteristics of LEAs in Brassica
Arabidopsis	Homologous gene in B. rape/B. oleracea/B. napus	Gene ID	Brassica Gene name	LEA subgroup	CDS length (bp)	AA	Mw (kD)	pI	Introns	Exons	GRAVY	Chromosome location	Predicted subcellular localization
AT1G32560/LEA_1	B. rape	no	no
	B. oleracea	no	no
	B. napus	BnaA08G0073600ZS	BnaA.LEA1.a	LEA_1	399	132	14.9209	9.59	1	2	-1.109	scaffoldA08:13561798-13562272	mitochondrion
		BnaC08G0104100ZS	BnaC.LEA1.a	LEA_1	414	137	15.4074	9.36	1	2	-1.131	scaffoldC08:19093404-19093893	mitochondrion
		BnaC08G0084500ZS	BnaC.LEA1.b	LEA_1	414	137	15.4074	9.36	1	2	-1.131	scaffoldC08:13148006-13148495	mitochondrion
	B. rape	Bra035491	Bra.A.LEA1.a	LEA_1	399	132	14.9339	9.68	1	2	-1.109	A08:7779878-7780352	mitochondrion
	B. oleracea	Bo8g028750	Bol.C.LEA1.a	LEA_1	414	137	15.4354	9.36	1	2	-1.126	C8:8479179-8479668	mitochondrion
	B. napus	no	no
AT2G35300/AT1G32560/LEA_1	B. rape	Bra005353	BraA.LEA1.b	LEA_1	297	98	10.6669	9.22	0	1	-1.115	A05:4979992-4980288	nucleus
	B. oleracea	Bo4g038740	BolC.LEA1.b	LEA_1	297	98	10.745	9.22	0	1	-1.15	C4:8301191-8301487	nucleus
	B. napus	BnaA05G0093500ZS	BnaA.LEA1.b	LEA_1	297	98	10.6669	9.22	0	1	-1.115	scaffoldA05:5437601-5437897	nucleus
		BnaC04G0112000ZS	BnaC.LEA1.c	LEA_1	297	98	10.742	9.4	0	1	-1.179	scaffoldC04:10059394-10059690	nucleus
	B. rape	Bra023278	BraA.LEA1.c	LEA_1	402	133	14.5075	9.24	1	2	-0.878	A09:20012218-20012715	mitochondrion
	B. oleracea	no
	B. napus	BnaC05G0285600ZS	BnaC.LEA1.d	LEA_1	393	130	14.2131	9.04	1	2	-0.871	scaffoldC05:24625784-24626278	mitochondrion
		BnaA09G0390300ZS	BnaA.LEA1.c	LEA_1	402	133	14.5075	9.24	1	2	-0.878	scaffoldA09:45084730-45085227	mitochondrion
	B. rape	Bra038061	BraA.LEA1.d	LEA_1	174	57	6.6144	4.94	0	1	-0.912	A08:6843090-6843263	mitochondrion
	B. oleracea	no
	B. napus	BnaA08G0095700ZS	BnaA.LEA1.d	LEA_1	174	57	6.6144	4.94	0	1	-0.912	scaffoldA08:15741803-15741976	mitochondrion
AT5G06760/LEA_1	B. rape	Bra009225	BraA.LEA1.e	LEA_1	480	159	16.1808	8.93	1	2	-0.818	A10:15724074-15724640	nucleus
	B. oleracea	Bo3g004000	BolC.LEA1.c	LEA_1	612	203	20.8996	9.82	3	4	-0.421	C3:1442166-1444094	nucleus
	B. napus	no
	B. rape	Bra005911	BraA.LEA1.f	LEA_1	480	159	16.287	9.22	1	2	-0.789	A03:1168621-1169189	nucleus
	B. oleracea	Bo9g175850	BolC.LEA1.d	LEA_1	480	159	16.1648	8.97	1	2	-0.792	C9:52217382-52217948	nucleus
	B. napus	BnaC09G0580800ZS	BnaC.LEA1.e	LEA_1	480	159	16.264	9.3	1	2	-0.818	scaffoldC09:65653257-65654012	nucleus
AT2G44060/LEA_2	B. rape	no
	B. oleracea	Bo3g037080	BolC.LEA2.a	LEA_1	507	168	18.8187	4.71	1	2	-0.233	C3:14834837-14835434	cytosol
	B. napus	BnaC03G0253900ZS	BnaC.LEA2.a	LEA_2	984	327	36.0165	4.74	0	1	-0.125	scaffoldC03:15615185-15616168	cytosol
	B. rape	no
	B. oleracea	Bo4g012520	BolC.LEA2.b	LEA_2	501	166	17.7524	4.81	1	2	0.077	C4:1213880-1214967	extracellular space
	B. napus	BnaC04G0018800ZS	BnaC.LEA2.b	LEA_2	501	166	17.7664	4.83	1	2	0.077	scaffoldC04:1912253-1913341	extracellular space
	B. rape	Bra004565	BraA.LEA2.a	LEA_2	501	166	17.7253	4.81	1	2	0.093	A05:817042-818136	extracellular space
	B. oleracea	no
	B. napus	BnaA05G0018300ZS	BnaA.LEA2.a	LEA_2	501	166	17.7253	4.81	1	2	0.093	scaffoldA05:1165672-1166766	extracellular space
AT1G01470/LEA_2	B. rape	Bra030494	BraA.LEA2.b	LEA_2	456	151	16.4049	4.72	1	2	0.075	A08:21590412-21591148	cytosol
	B. oleracea	Bo3g001020	BolC.LEA2.c	LEA_2	456	151	16.3909	4.62	1	2	0.074	C3:14336-15072	cytosol
	B. napus	BnaC03G0000500ZS	BnaC.LEA2.c	LEA_2	456	151	16.467	4.62	1	2	0.079	scaffoldC03:18879-19615	cytosol
		BnaA07G0053100ZS	BnaA.LEA2.b	LEA_2	456	151	16.4049	4.72	1	2	0.075	scaffoldA07:9972433-9973169	cytosol
AT2G46140/LEA_2	B. rape	Bra039288	BraA.LEA2.c	LEA_2	501	166	18.1199	4.5	1	2	0.013	A04:18738273-18738861	extracellular space
	B. oleracea	Bo4g196060	BolC.LEA2.d	LEA_2	501	166	18.1288	4.5	1	2	0.017	C4:53160039-53160627	extracellular space
	B. napus	BnaA04G0291600ZS	BnaA.LEA2.c	LEA_2	501	166	18.1199	4.5	1	2	0.013	scaffoldA04:25127512-25128100	extracellular space
		BnaC04G0609800ZS	BnaC.LEA2.d	LEA_2	501	166	18.1559	4.59	1	2	-0.002	scaffoldC04:70582183-70582771	cytoskeleton
	B. rape	Bra000414	BraA.LEA2.d	LEA_2	501	166	17.8234	4.81	1	2	0.03	A03:10996578-10997460	extracellular space
	B. oleracea	Bo3g039100	BolC.LEA2.e	LEA_2	501	166	17.8814	4.71	1	2	0.011	C3:15558550-15559433	extracellular space
	B. napus	BnaC03G0262500ZS	BnaC.LEA2.e	LEA_2	501	166	17.8814	4.71	1	2	0.011	scaffoldC03:16239190-16240073	extracellular space
		BnaA03G0223400ZS	BnaA.LEA2.d	LEA_2	501	166	17.8814	4.71	1	2	0.011	scaffoldA03:11587426-11588308	extracellular space
AT3G53770/LEA_3	B. rape	Bra014864	BraA.LEA3.a	LEA_3	369	122	14.1522	9.2	1	2	-0.598	A04:3694523-3695003	chloroplast
	B. oleracea	Bo9g010180	BolC.LEA3.a	LEA_3	189	62	6.53841	4.65	0	1	0.071	C9:2930863-2931051	chloroplast
	B. oleracea	Bo4g120590	BolC.LEA3.b	LEA_3	357	118	13.6865	6.73	1	2	-0.574	C4:31533619-31534087	chloroplast
	B. napus	BnaC04G0331000ZS	BnaC.LEA3.a	LEA_3	369	122	14.1681	7.77	1	2	-0.598	scaffoldC04:44566228-44566708	chloroplast
		BnaA04G0052900ZS	BnaA.LEA3.a	LEA_3	369	122	14.1522	9.2	1	2	-0.598	scaffoldA04:3816417-3816897	chloroplast
AT4G15910/AT4G02380/LEA_3	B. rape	Bra018556	BraA.LEA3.b	LEA_3	282	93	10.1126	9.99	1	2	-0.482	A05:9225242-9225616	chloroplast
	B. oleracea	Bo1g055280	BolC.LEA3.c	LEA_3	300	99	10.7122	9.81	1	2	-0.366	C1:16246684-16247345	chloroplast
	B. oleracea	Bo2g100440	BolC.LEA3.d	LEA_3	282	93	10.1636	10.13	1	2	-0.534	C2:28836141-28836515	chloroplast
	B. napus	BnaC02G0341200ZS	BnaC.LEA3.b	LEA_3	282	93	10.1075	9.85	1	2	-0.463	scaffoldC02:34005627-34005981	chloroplast
		BnaA02G0253700ZS	BnaA.LEA3.b	LEA_3	282	93	10.1126	9.99	1	2	-0.482	scaffoldA02:16789259-16789633	chloroplast
	B. rape	Bra036272	BraA.LEA3.c	LEA_3	285	94	10.0885	9.99	1	2	-0.299	A09:221923-222314	chloroplast
	B. oleracea	Bo9g005720	BolC.LEA3.e	LEA_3	486	161	17.7423	10	1	2	-0.37	C9:1093357-1093999	nucleus
	B. napus	BnaA09G0025200ZS	BnaA.LEA3.c	LEA_3	285	94	10.0885	9.99	1	2	-0.299	scaffoldA09:1726290-1726681	chloroplast
		BnaC09G0009900ZS	BnaC.LEA3.c	LEA_3	285	94	9.98334	9.82	1	2	-0.299	scaffoldC09:759752-760600	chloroplast
AT1G02820/LEA_3	B. rape	Bra033350	BraA.LEA3.d	LEA_3	297	98	10.2986	8.03	1	2	-0.229	A10:4115761-4116164	chloroplast
	B. oleracea	Bo5g003400	BolC.LEA3.f	LEA_3	297	98	10.2936	9.16	1	2	-0.222	C5:730994-731373	chloroplast
	B. napus	BnaA10G0014000ZS	BnaA.LEA3.d	LEA_3	297	98	10.2986	8.03	1	2	-0.229	scaffoldA10:798527-798913	chloroplast
		BnaC05G0015900ZS	BnaC.LEA3.d	LEA_3	297	98	10.2536	9.16	1	2	-0.21	scaffoldC05:1056781-1057160	chloroplast
	B. rape	Bra000884	BraA.LEA3.e	LEA_3	285	94	10.0955	9.85	1	2	-0.349	A03:13696673-13697051	chloroplast
	B. oleracea	Bo3g052590	BolC.LEA3.g	LEA_3	492	163	18.374	9.86	1	2	-0.407	C3:20751542-20752127	mitochondrion
	B. oleracea	Bo7g057810	BolC.LEA3.h	LEA_3	1179	392	43.4034	9.43	1	2	-0.1	C7:21084031-21085300	plasma membrane
	B. napus	BnaC03G0326000ZS	BnaC.LEA3.e	LEA_3	285	94	10.0686	9.99	1	2	-0.331	scaffoldC03:22172504-22173184	chloroplast
		BnaA03G0271300ZS	BnaA.LEA3.e	LEA_3	285	94	10.0635	9.85	1	2	-0.294	scaffoldA03:14424871-14425553	mitochondrion
		BnaA09G0116500ZS	BnaA.LEA3.f	LEA_3	375	124	14.7832	9.97	1	2	-0.958	scaffoldA09:6841643-6843486	mitochondrion
	B. rape	Bra033520	BraA.LEA3.f	LEA_3	300	99	10.582	9.72	1	2	-0.4	A01:11440769-11441429	chloroplast
	B. oleracea	Bo2g045940	BolC.LEA3.i	LEA_3	528	175	18.6078	5.97	2	3	-0.268	C2:12479976-12480863	cytosol
	B. napus	BnaC01G0243100ZS	BnaC.LEA3.f	LEA_3	300	99	10.7122	9.81	1	2	-0.366	scaffoldC01:18645859-18646520	chloroplast
		BnaA01G0192300ZS	BnaA.LEA3.g	LEA_3	300	99	10.582	9.72	1	2	-0.4	scaffoldA01:11625320-11625979	chloroplast
AT2G03850/AT2G03740/LEA_4	B. rape	no
	B. oleracea	Bo24830s010	BolC.LEA4-1.a	LEA_4	228	75	7.69247	5.78	0	1	-0.228	Scaffold24830:0.197916666666667	chloroplast
	B. oleracea	Bo8g066580	BolC.LEA4-1.b	LEA_4	687	228	23.8876	9.99	2	3	0.066	C8:21380692-21381595	chloroplast
	B. napus	BnaC04G0588700ZS	BnaC.LEA4-1.a	LEA_4	2208	735	79.2057	6.15	1	2	-1.103	scaffoldC04:69344052-69346519	nucleus
	B. rape	Bra025130	BraA.LEA4-1.a	LEA_4	606	201	22.054	5.4	1	2	-0.429	A06:23309661-23310778	chloroplast
	B. oleracea	Bo7g081500	BolC.LEA4-1.c	LEA_4	606	201	21.8948	5.51	1	2	-0.417	C7:31556026-31557138	chloroplast
	B. napus	BnaC07G0285700ZS	BnaC.LEA4-1.b	LEA_4	606	201	21.8808	5.5	1	2	-0.417	scaffoldC07:42906815-42907928	chloroplast
		BnaA06G0398300ZS	BnaA.LEA4-1.a	LEA_4	606	201	22.0561	5.54	1	2	-0.403	scaffoldA06:45596371-45597486	chloroplast
	B. rape	Bra026541	BraA.LEA4-1.b	LEA_4	579	192	20.399	8.57	1	2	-0.669	A02:20104082-20105013	chloroplast
	B. oleracea	Bo2g137120	BolC.LEA4-1.d	LEA_4	579	192	20.43	8.57	1	2	-0.697	C2:43940211-43941167	chloroplast
	B. napus	BnaA02G0328600ZS	BnaA.LEA4-1.b	LEA_4	579	192	20.399	8.57	1	2	-0.669	scaffoldA02:29632590-29633520	chloroplast
		BnaC02G0443700ZS	BnaC.LEA4-1.c	LEA_4	579	192	20.4291	9.05	1	2	-0.699	scaffoldC02:54735009-54735934	chloroplast
AT2G42560/LEA_4	B. rape	no
	B. oleracea	Bo8g042160	BolC.LEA4-2.a	LEA_4	285	94	10.9454	9.64	1	2	-0.937	C8:14619485-14620807	chloroplast
	B. napus	BnaC08G0137500ZS	BnaC.LEA4-2.a	LEA_4	285	94	10.9454	9.64	1	2	-0.937	scaffoldC08:24326061-24327383	chloroplast
	B. rape	Bra016868	BraA.LEA4-2.a	LEA_4	2040	679	72.9726	5.98	1	2	-1.088	A04:17816964-17819302	nucleus
	B. oleracea	Bo4g191670	BolC.LEA4-2.b	LEA_4	2070	689	74.0288	5.98	2	3	-1.085	C4:51919417-51921761	nucleus
	B. napus	BnaA04G0271300ZS	BnaA.LEA4-2.a	LEA_4	2175	724	77.806	6.26	1	2	-1.105	scaffoldA04:24076653-24079126	nucleus
AT2G36640/LEA_4	B. rape	Bra040894	BraA.LEA4-2.b	LEA_4	519	172	18.9977	6.17	1	2	-1.635	Scaffold000300:14810-15633	nucleus
	B. rape	Bra005256	BraA.LEA4-2.c	LEA_4	1200	399	43.5653	5.74	3	4	-0.97	A05:4321101-4322775	cytosol
	B. oleracea	Bo4g032390	BolC.LEA4-2.c	LEA_4	1047	348	38.4256	5.31	2	3	-1.069	C4:7259968-7261189	chloroplast
	B. napus	BnaC04G0099300ZS	BnaC.LEA4-2.b	LEA_4	729	242	26.9371	5.83	0	1	-0.906	scaffoldC04:8926861-8927589	cytosol
	B. rape	Bra017229	BraA.LEA4-3.a	LEA_4	1197	398	43.3862	6.02	2	3	-1.065	A04:15878997-15880370	peroxisome
	B. oleracea	Bo4g186360	BolC.LEA4-3.a	LEA_4	1197	398	43.4583	5.9	2	3	-1.039	C4:49390586-49391959	peroxisome
	B. napus	BnaC04G0551200ZS	BnaC.LEA4-3.a	LEA_4	1197	398	43.4623	6.02	2	3	-1.075	scaffoldC04:66818077-66819450	peroxisome
		BnaA04G0235800ZS	BnaA.LEA4-3.a	LEA_4	1197	398	43.3862	6.02	2	3	-1.065	scaffoldA04:22118669-22120042	peroxisome
	B. rape	Bra019628	BraA.LEA4-3.b	LEA_4	1356	451	48.5545	5.2	2	3	-1.141	A06:5438057-5439546	peroxisome
	B. oleracea	Bo4g122850	BolC.LEA4-3.b	LEA_4	1359	452	48.7527	5.28	2	3	-1.163	C4:31759093-31760593	peroxisome
	B. napus	BnaA04G0069100ZS	BnaA.LEA4-3.b	LEA_4	1359	452	48.7387	5.24	2	3	-1.146	scaffoldA04:5567805-5569297	peroxisome
		BnaC04G0339800ZS	BnaC.LEA4-3.b	LEA_4	1359	452	48.7527	5.28	2	3	-1.163	scaffoldC04:45564211-45565711	peroxisome
AT5G44310/LEA_4	B. rape	no
	B. oleracea	Bo9g059830	BolC.LEA4-4.a	LEA_4	1056	351	39.7169	7.56	1	2	-1.4	C9:18127620-18129091	chloroplast
	B. napus	BnaC09G0225000ZS	BnaC.LEA4-4.a	LEA_4	897	298	33.6591	8.24	2	3	-1.341	scaffoldC09:20336666-20338009	chloroplast
	B. rape	Bra036021	BraA.LEA4-4.a	LEA_4	762	253	28.4303	5.72	1	2	-1.355	Scaffold000111:632926-634130	chloroplast
	B. rape	Bra027542	BraA.LEA4-4.b	LEA_4	936	311	35.0057	7.6	1	2	-1.371	A09:13456975-13458302	chloroplast
	B. oleracea	no
	B. napus	BnaA02G0287200ZS	BnaA.LEA4-4.a	LEA_4	762	253	28.4303	5.72	1	2	-1.355	scaffoldA02:25462495-25463699	chloroplast
		BnaA09G0195200ZS	BnaA.LEA4-4.b	LEA_4	951	316	35.6042	6.08	2	3	-1.377	scaffoldA09:13332803-13334255	chloroplast
AT4G21020/LEA_4	B. rape	Bra013489	BraA.LEA4-5.a	LEA_4	762	253	27.8379	8.55	1	2	-1.202	A01:5944822-5946019	chloroplast
	B. rape	Bra020879	BraA.LEA4-5.b	LEA_4	657	218	24.3767	5.12	0	1	-1.441	A08:11485541-11486197	nucleus
	B. oleracea	Bo01143s020	BolC.LEA4-5.a	LEA_4	864	287	31.6125	9.17	1	2	-1.071	Scaffold01143:12108-13377	nucleus
	B. napus	BnaC01G0136700ZS	BnaC.LEA4-5.a	LEA_4	762	253	27.6707	8.49	1	2	-1.17	scaffoldC01:9592830-9593999	chloroplast
		BnaA01G0112200ZS	BnaA.LEA4-5.a	LEA_4	795	264	29.0452	8.52	1	2	-1.23	scaffoldA01:6513240-6514470	chloroplast
	B. rape	Bra041061	BraA.LEA4-5.c	LEA_4	726	241	26.3301	6.17	1	2	-1.111	Scaffold000435:2985-4117	chloroplast
	B. oleracea	no
	B. napus	BnaA08G0123100ZS	BnaA.LEA4-5.b	LEA_4	780	259	28.6286	5.56	1	2	-1.195	scaffoldA08:17773087-17774277	chloroplast
		BnaC03G0724800ZS	BnaC.LEA4-5.b	LEA_4	741	246	27.0739	6.03	1	2	-1.169	scaffoldC03:69950088-69951261	chloroplast
	B. rape	no
	B. oleracea	Bo2g124320	BolC.LEA4-5.b	LEA_4	882	293	32.8484	8.76	1	2	-1.351	C2:38191601-38193033	chloroplast
	B. napus	BnaC02G0390600ZS	BnaC.LEA4-5.c	LEA_4	882	293	32.8204	8.76	1	2	-1.348	scaffoldC02:47821391-47822823	chloroplast
	B. rape	no
	B. oleracea	no
	B. napus	BnaC03G0500300ZS	BnaC.LEA4-6.a	LEA_4	1215	404	45.5955	4.82	2	3	-1.509	scaffoldC03:36655035-36657930	nucleus
AT3G53040/AT3G17520/LEA_4	B. rape	Bra037225	BraA.LEA4-6.a	LEA_4	2169	722	80.928	8.58	9	10	-0.722	A09:4903489-4907827	chloroplast
	B. rape	Bra001666	BraA.LEA4-6.b	LEA_4	831	276	30.3114	5.54	0	1	-1.093	A03:17761860-17762690	extracellular space
	B. rape	Bra022221	BraA.LEA4-6.c	LEA_4	897	298	32.4316	5.45	0	1	-1.126	A05:18976380-18977276	extracellular space
	B. oleracea	Bo5g122890	BolC.LEA4-6.a	LEA_4	891	296	32.2595	5.56	0	1	-1.107	C5:37446703-37447593	extracellular space
	B. napus	BnaA03G0349800ZS	BnaA.LEA4-6.a	LEA_4	861	286	31.4549	6.11	0	1	-1.105	scaffoldA03:18582295-18583155	chloroplast
		BnaC05G0427600ZS	BnaC.LEA4-6.a	LEA_4	891	296	32.1904	5.46	0	1	-1.101	scaffoldC05:47925235-47926125	extracellular space
		BnaA05G0383800ZS	BnaA.LEA4-6.b	LEA_4	894	297	32.3305	5.54	0	1	-1.119	scaffoldA05:38022172-38023065	extracellular space
AT2G18340/AT2G36640/LEA_4	B. rape	Bra010561	BraA.LEA4-7.a	LEA_4	1464	487	52.4319	5.63	2	3	-0.923	A08:15185595-15187296	chloroplast
	B. oleracea	Bo3g154090	BolC.LEA4-7.a	LEA_4	1572	523	56.313	5.23	1	2	-0.947	C3:55273866-55275659	chloroplast
	B. napus	BnaA08G0183000ZS	BnaA.LEA4-7.a	LEA_4	1464	487	52.3978	5.53	1	2	-0.922	scaffoldA08:21569784-21571472	chloroplast
		BnaC03G0694100ZS	BnaC.LEA4-7.a	LEA_4	1572	523	56.313	5.23	1	2	-0.947	scaffoldC03:67035351-67037144	chloroplast
	B. rape	Bra039616	BraA.LEA4-7.b	LEA_4	1443	480	52.6527	6.47	1	2	-0.921	A07:1479933-1481556	chloroplast
	B. oleracea	Bo7g011270	BolC.LEA4-7.b	LEA_4	1443	480	52.4985	6.22	1	2	-0.903	C7:3615700-3617332	chloroplast
	B. napus	BnaC09G0120300ZS	BnaC.LEA4-7.b	LEA_4	321	106	12.0328	9.64	1	2	-0.824	scaffoldC09:8479835-8480958	nucleus
		BnaA07G0020200ZS	BnaA.LEA4-7.b	LEA_4	1443	480	52.6527	6.47	1	2	-0.921	scaffoldA07:1714391-1716015	chloroplast
		BnaC07G0040900ZS	BnaC.LEA4-7.c	LEA_4	1443	480	52.5365	5.99	1	2	-0.909	scaffoldC07:6933996-6935628	chloroplast
AT3G15670LEA_4	B. rape	Bra027219	BraA.LEA4-8.a	LEA_4	690	229	24.8109	8.83	1	2	-1.414	A05:19772453-19773229	mitochondrion
	B. oleracea	Bo3g067970	BolC.LEA4-8.a	LEA_4	585	194	21.0026	8.58	1	2	-1.416	C3:26437388-26438079	mitochondrion
	B. napus	BnaA05G0396800ZS	BnaA.LEA4-8.a	LEA_4	690	229	24.8219	8.81	1	2	-1.421	scaffoldA05:38832336-38833113	nucleus
		BnaC05G0444500ZS	BnaC.LEA4-8.a	LEA_4	690	229	24.7988	8.83	1	2	-1.425	scaffoldC05:49603543-49604612	mitochondrion
		BnaC01G0429100ZS	BnaC.LEA4-8.b	LEA_4	681	226	24.4865	8.72	1	2	-1.429	scaffoldC01:49524771-49525540	mitochondrion
	B. rape	Bra001603	BraA.LEA4-8.b	LEA_4	615	204	22.142	9.05	1	2	-1.417	A03:17329239-17329948	mitochondrion
	B. rape	Bra021126	BraA.LEA4-8.c	LEA_4	681	226	24.5985	9.02	1	2	-1.475	A01:23820448-23821217	mitochondrion
	B. oleracea	Bo1g126110	BolC.LEA4-8.b	LEA_4	672	223	24.1801	8.83	1	2	-1.467	C1:37388299-37389058	mitochondrion
	B. oleracea	Bo5g126770	BolC.LEA4-8.c	LEA_4	699	232	25.0741	8.83	1	2	-1.408	C5:39121796-39122582	mitochondrion
	B. napus	BnaA01G0346800ZS	BnaA.LEA4-8.b	LEA_4	681	226	24.5985	9.02	1	2	-1.475	scaffoldA01:31601258-31602027	mitochondrion
AT2G42530/AT2G42540/LEA_4	B. rape	no
	B. oleracea	Bo3g022820	BolC.LEA4-9.a	LEA_4	246	81	8.87402	6.73	0	1	-0.525	C3:8026018-8026263	cytosol
	B. napus	BnaC03G0152500ZS	BnaC.LEA4-9.a	LEA_4	246	81	8.87402	6.73	0	1	-0.525	scaffoldC03:8312536-8312781	cytosol
	B. rape	Bra000263	BraA.LEA4-10.a	LEA_4	429	142	14.7606	8.65	1	2	-0.43	A03:10235434-10236119	chloroplast
	B. oleracea	no
	B. napus	BnaA03G0206700ZS	BnaA.LEA4-10.a	LEA_4	429	142	14.7606	8.65	1	2	-0.43	scaffoldA03:10790289-10790970	chloroplast
	B. rape	Bra000265	BraA.LEA4-10.b	LEA_4	390	129	13.8945	5.31	1	2	-0.692	A03:10239231-10240310	chloroplast
	B. oleracea	Bo3g036120	BolC.LEA4-10.a	LEA_4	390	129	13.8524	5.31	1	2	-0.728	C3:14163310-14164440	chloroplast
	B. napus	BnaC03G0243700ZS	BnaC.LEA4-10.a	LEA_4	390	129	13.8525	5.61	1	2	-0.689	scaffoldC03:14905732-14906871	chloroplast
		BnaA03G0206900ZS	BnaA.LEA4-10.b	LEA_4	390	129	13.8945	5.31	1	2	-0.692	scaffoldA03:10794082-10795161	chloroplast
AT1G52690/AT4G13560LEA_4	B. rape	no
	B. oleracea	no
	B. napus	BnaA08G0017500ZS	BnaA.LEA4-11.a	LEA_4	294	97	10.9025	10.51	2	3	-1.47	scaffoldA08:1386580-1387020	nucleus
		BnaC03G0454800ZS	BnaC.LEA4-11.a	LEA_4	615	204	21.444	5.5	1	2	-0.41	scaffoldC03:32020405-32021103	cytosol
	B. rape	no
	B. oleracea	Bo4g130970	BolC.LEA4-11.a	LEA_4	330	109	11.5635	6.83	2	3	-1.059	C4:33875153-33875691	nucleus
	B. napus	BnaC04G0361300ZS	BnaC.LEA4-11.b	LEA_4	489	162	17.4354	9.33	3	4	-0.643	scaffoldC04:48239268-48248289	chloroplast
		BnaA04G0076200ZS	BnaA.LEA4-11.b	LEA_4	333	110	11.6916	6.83	2	3	-1.081	scaffoldA04:6213551-6214088	nucleus
	B. rape	no
	B. oleracea	Bo8g035450	BolC.LEA4-11.b	LEA_4	330	109	11.6596	8.04	2	3	-1.174	C8:12448548-12449160	nucleus
	B. napus	BnaC08G0071800ZS	BnaC.LEA4-11.c	LEA_4	333	110	11.7878	8.04	2	3	-1.195	scaffoldC08:9392473-9393085	nucleus
		BnaA08G0053700ZS	BnaA.LEA4-11.c	LEA_4	333	110	11.7878	8.04	2	3	-1.195	scaffoldA08:5000046-5000658	nucleus
AT4G13230/LEA_4	B. rape	Bra008006	BraA.LEA4-11.a	LEA_4	1389	462	50.7017	9.03	1	2	-0.39	A02:12474905-12476405	extracellular space
	B. oleracea	Bo2g075260	BolC.LEA4-11.c	LEA_4	1380	459	50.5195	9.11	1	2	-0.385	C2:21057637-21059124	extracellular space
	B. napus	BnaA02G0197300ZS	BnaA.LEA4-11.d	LEA_4	1389	462	50.7207	9.1	1	2	-0.393	scaffoldA02:12293645-12295145	extracellular space
		BnaC02G0262300ZS	BnaC.LEA4-11.d	LEA_4	1383	460	50.6926	8.95	1	2	-0.408	scaffoldC02:24633922-24635412	extracellular space
	B. rape	Bra015022	BraA.LEA4-11.b	LEA_4	273	90	9.64245	7.88	2	3	-1.198	A07:4216903-4217429	nucleus
	B. oleracea	Bo7g034350	BolC.LEA4-11.d	LEA_4	273	90	9.64151	9.17	2	3	-1.202	C7:13252017-13252527	nucleus
	B. napus	BnaC03G0463500ZS	BnaC.LEA4-11.e	LEA_4	297	98	11.1226	8.69	2	3	-0.555	scaffoldC03:33101382-33124632	nucleus
		BnaC07G0105500ZS	BnaC.LEA4-11.f	LEA_4	273	90	9.64245	7.88	2	3	-1.198	scaffoldC07:21692488-21692999	nucleus
		BnaA07G0070300ZS	BnaA.LEA4-11.e	LEA_4	273	90	9.64245	7.88	2	3	-1.198	scaffoldA07:12056898-12057405	nucleus
		BnaA03G0378400ZS	BnaA.LEA4-11.f	LEA_4	228	75	8.00653	5.55	2	3	-1.256	scaffoldA03:20249596-20250021	nucleus
	B. rape	Bra034883	BraA.LEA4-12.a	LEA_4	372	123	13.3463	9.62	2	3	-0.756	A08:5705146-5706133	chloroplast
	B. oleracea	no
	B. napus	BnaA08G0055700ZS	BnaA.LEA4-12.a	LEA_4	372	123	13.3463	9.62	2	3	-0.756	scaffoldA08:5367627-5368443	chloroplast
		BnaC08G0077800ZS	BnaC.LEA4-12.a	LEA_4	372	123	13.2743	9.68	2	3	-0.685	scaffoldC08:10818245-10819063	chloroplast
AT2G41280/AT2G41260/LEA_4	B. rape	Bra004611	BraA.LEA4-13.a	LEA_4	567	188	20.3349	5.1	2	3	-0.426	A05:1050587-1051397	extracellular space
	B. oleracea	Bo4g013110	BolC.LEA4-13.a	LEA_4	618	205	22.5014	6.43	1	2	-0.422	C4:1627687-1628410	extracellular space
	B. napus	BnaA05G0023300ZS	BnaA.LEA4-13.a	LEA_4	537	178	19.3419	5.23	2	3	-0.402	scaffoldA05:1418688-1419465	extracellular space
	B. rape	no
	B. oleracea	Bo4g013130	BolC.LEA4-13.b	LEA_4	1005	334	36.3515	5.63	1	2	-0.566	C4:1631335-1632445	extracellular space
	B. napus	BnaC04G0025200ZS	BnaC.LEA4-13.a	LEA_4	936	311	33.8476	5.56	1	2	-0.676	scaffoldC04:2377942-2380695	chloroplast
		BnaA05G0023400ZS	BnaA.LEA4-13.b	LEA_4	852	283	30.6811	5.75	1	2	-0.604	scaffoldA05:1420904-1421861	extracellular space
	B. rape	Bra004612	BraA.LEA4-13.b	LEA_4	855	284	30.5329	5.75	1	2	-0.537	A05:1052840-1053800	extracellular space
	B. oleracea	Bo3g035510	BolC.LEA4-13.c	LEA_4	576	191	20.7833	5.82	2	3	-0.521	C3:13804206-13805195	extracellular space
	B. napus	BnaC03G0238300ZS	BnaC.LEA4-13.b	LEA_4	606	201	21.7274	6.57	1	2	-0.411	scaffoldC03:14509401-14510142	extracellular space
	B. rape	Bra016944	BraA.LEA4-13.c	LEA_4	633	210	22.7175	6.02	1	2	-0.529	A04:17472666-17473408	extracellular space
	B. oleracea	Bo4g190800	BolC.LEA4-13.d	LEA_4	633	210	22.6475	6.58	1	2	-0.487	C4:51424997-51425737	extracellular space
	B. napus	BnaA04G0263800ZS	BnaA.LEA4-13.c	LEA_4	633	210	22.7175	6.02	1	2	-0.529	scaffoldA04:23709873-23710617	extracellular space
AT3G02480LEA_4	B. rape	no
	B. oleracea	Bo4g194790	BolC.LEA4-14.a	LEA_4	1680	559	62.3021	8.82	5	6	-0.574	C4:52516452-52519443	cytoskeleton
	B. napus	BnaA03G0215400ZS	BnaA.LEA4-14.a	LEA_4	1638	545	59.6199	8.57	3	4	-0.303	scaffoldA03:11201687-11207356	cytosol
		BnaC04G0598200ZS	BnaC.LEA4-14.a	LEA_4	1617	538	59.1305	8.56	2	3	-0.327	scaffoldC04:69911686-69914441	cytoskeleton
		BnaA04G0280100ZS	BnaA.LEA4-14.b	LEA_4	1575	524	58.3525	9.18	2	3	-0.662	scaffoldA04:24552579-24555410	cytoskeleton
	B. rape	no
	B. oleracea	Bo3g055630	BolC.LEA4-14.b	LEA_4	210	69	7.28609	9.35	2	3	-1.239	C3:22016840-22017221	mitochondrion
	B. napus	BnaA03G0287800ZS	BnaA.LEA4-14.c	LEA_4	210	69	7.31611	9.35	2	3	-1.275	scaffoldA03:15267894-15268313	mitochondrion
		BnaC03G0345800ZS	BnaC.LEA4-14.b	LEA_4	210	69	7.28609	9.35	2	3	-1.239	scaffoldC03:23508360-23508741	mitochondrion
	B. rape	Bra016660	BraA.LEA4-14.a	LEA_4	300	99	10.7517	6.56	2	3	-1.243	A08:19467390-19467867	nucleus
	B. rape	Bra022674	BraA.LEA4-14.b	LEA_4	204	67	7.02571	9.46	2	3	-1.118	A02:8098501-8098872	nucleus
	B. rape	Bra003033	BraA.LEA4-14.c	LEA_4	204	67	7.05274	9.46	2	3	-1.16	A10:5883309-5883686	nucleus
	B. rape	Bra018981	BraA.LEA4-14.d	LEA_4	333	110	11.6396	6.35	2	3	-0.972	A06:904014-904717	nucleus
	B. rape	Bra030975	BraA.LEA4-14.e	LEA_4	339	112	11.914	6.96	2	3	-1.034	A08:1271755-1272594	nucleus
	B. oleracea	Bo6g030630	BolC.LEA4-14.c	LEA_4	333	110	11.6335	6.2	2	3	-1.018	C6:7006560-7007263	nucleus
	B. oleracea	Bo8g066440	BolC.LEA4-14.d	LEA_4	309	102	11.0879	5.25	2	3	-1.316	C8:21308416-21308903	nucleus
	B. napus	no
	B. rape	Bra021436	BraA.LEA4-14.f	LEA_4	207	68	7.15495	9.35	2	3	-1.084	A01:25223743-25224208	mitochondrion
	B. oleracea	no
	B. napus	BnaC01G0503200ZS	BnaC.LEA4-14.c	LEA_4	207	68	7.15495	9.35	2	3	-1.084	scaffoldC01:56906518-56906983	mitochondrion
		BnaA01G0415100ZS	BnaA.LEA4-14.d	LEA_4	207	68	7.15495	9.35	2	3	-1.084	scaffoldA01:36878960-36879421	mitochondrion
	B. rape	Bra021457	BraA.LEA4-14.g	LEA_4	207	68	7.14092	9.35	2	3	-1.084	A01:25144093-25144599	mitochondrion
	B. oleracea	Bo1g157330	BolC.LEA4-14.e	LEA_4	207	68	7.14092	9.35	2	3	-1.084	C1:43367516-43368011	mitochondrion
	B. napus	BnaA01G0415200ZS	BnaA.LEA4-14.e	LEA_4	207	68	7.14092	9.35	2	3	-1.084	scaffoldA01:36931101-36931595	mitochondrion
		BnaC01G0500100ZS	BnaC.LEA4-14.d	LEA_4	207	68	7.14092	9.35	2	3	-1.084	scaffoldC01:56799412-56799918	mitochondrion
AT2G40170/AT3G51810/LEA_5	B. rape	Bra000173	BraA.LEA5.a	LEA_5	267	88	9.63038	5.88	1	2	-1.659	A03:9706702-9707071	mitochondrion
	B. oleracea	Bo3g034770	BolC.LEA5.a	LEA_5	267	88	9.61738	5.88	1	2	-1.627	C3:13304428-13304796	mitochondrion
	B. napus	BnaA04G0251400ZS	BnaA.LEA5.a	LEA_5	186	61	6.66656	10.16	1	2	-1.287	scaffoldA04:23018232-23018516	nucleus
		BnaC03G0230800ZS	BnaC.LEA5.a	LEA_5	267	88	9.61738	5.88	1	2	-1.627	scaffoldC03:13885347-13885715	mitochondrion
	B. rape	Bra004981	BraA.LEA5.b	LEA_5	255	84	9.26498	6.74	1	2	-1.704	A05:2794508-2794869	mitochondrion
	B. oleracea	Bo4g025460	BolC.LEA5.b	LEA_5	255	84	9.17987	6.12	1	2	-1.602	C4:4367283-4367652	nucleus
	B. napus	BnaC04G0066000ZS	BnaC.LEA5.b	LEA_5	255	84	9.17983	5.69	1	2	-1.598	scaffoldC04:5740710-5741079	nucleus
		BnaA05G0060000ZS	BnaA.LEA5.b	LEA_5	255	84	9.21885	6.12	1	2	-1.671	scaffoldA05:3252326-3252687	mitochondrion
		BnaA03G0197000ZS	BnaA.LEA5.c	LEA_5	267	88	9.63038	5.88	1	2	-1.659	scaffoldA03:10228256-10228625	mitochondrion
	B. rape	no
	B. oleracea	Bo1g058990	BolC.LEA5.c	LEA_5	399	132	14.4918	5.81	1	2	-1.552	C1:17995291-17995988	nucleus
	B. napus	no
AT2G23120/AT2G23110/LEA_6	B. rape	Bo8g100630	BolC.LEA6.a	LEA_6	249	82	8.50826	4.58	0	1	-0.97	C8:35002932-35003180	mitochondrion
	B. oleracea	Bra039946	BraA.LEA6.a	LEA_6	249	82	8.43311	4.72	0	1	-1.055	A09:31656739-31656987	mitochondrion
	B. napus	BnaC08G0439700ZS	BnaC.LEA6.a	LEA_6	249	82	8.50826	4.58	0	1	-0.97	scaffoldC08:48084659-48084907	mitochondrion
		BnaA09G0588200ZS	BnaA.LEA6.a	LEA_6	249	82	8.46314	4.72	0	1	-1.085	scaffoldA09:58958499-58958747	mitochondrion
AT2G33690/LEA_6	B. rape	Bra021869	BraA.LEA6.b	LEA_6	219	72	7.6273	5.21	0	1	-1.174	A04:14954452-14954670	nucleus
	B. oleracea	Bo3g037070	BolC.LEA6.b	LEA_6	384	127	13.8718	4.86	0	1	-0.302	C3:14834419-14834802	cytosol
	B. oleracea	Bo3g027410	BolC.LEA6.c	LEA_6	216	71	7.52619	5.21	0	1	-1.18	C3:10247242-10247457	nucleus
	B. napus	BnaA04G0216700ZS	BnaA.LEA6.b	LEA_6	219	72	7.6273	5.21	0	1	-1.174	scaffoldA04:21093546-21093764	nucleus
		BnaC03G0188900ZS	BnaC.LEA6.b	LEA_6	216	71	7.52619	5.21	0	1	-1.18	scaffoldC03:10748272-10748487	nucleus
	B. rape	Bra022950	BraA.LEA6.c	LEA_6	216	71	7.58123	6.03	0	1	-1.238	A03:7908185-7908400	nucleus
	B. oleracea	Bo4g182120	BolC.LEA6.d	LEA_6	219	72	7.62927	5.21	0	1	-1.211	C4:47976702-47976920	nucleus
	B. napus	BnaA03G0162400ZS	BnaA.LEA6.c	LEA_6	216	71	7.58123	6.03	0	1	-1.238	scaffoldA03:8303483-8303698	nucleus
		BnaC03G0476000ZS	BnaC.LEA6.d	LEA_6	267	88	10.2087	9.64	1	2	-0.805	scaffoldC03:34340744-34342889	nucleus
		BnaC04G0527900ZS	BnaC.LEA6.e	LEA_6	219	72	7.62927	5.21	0	1	-1.211	scaffoldC04:65276958-65277176	nucleus
AT4G39130/DHN	B. rape	Bra011874	BraA.DHN-1.a	DHN	450	149	15.9284	5.65	1	2	-0.863	A01:130221-130836	nucleus
	B. oleracea	Bo1g002400	BolC.DHN-1.a	DHN	450	149	16.0175	5.89	1	2	-0.932	C1:191317-191852	nucleus
	B. napus	BnaC01G0004000ZS	BnaC.DHN-1.a	DHN	450	149	15.9774	5.89	1	2	-0.906	scaffoldC01:218916-219462	nucleus
		BnaA01G0004000ZS	BnaA.DHN-1.a	DHN	450	149	15.9865	5.5	1	2	-0.9	scaffoldA01:363688-364290	nucleus
AT1G54410/DHN	B. rape	no
	B. oleracea	Bo3g084260	BolC.DHN-2.a	DHN	288	95	10.5324	6.93	0	1	-1.893	C3:31512929-31513216	cytosol
	B. napus	BnaC03G0475000ZS	BnaC.DHN-2.a	DHN	288	95	10.5194	6.7	1	2	-1.893	scaffoldC03:34254267-34255148	cytosol
		BnaA03G0385000ZS	BnaA.DHN-2.a	DHN	288	95	10.5424	6.73	1	2	-1.889	scaffoldA03:20724120-20725001	cytosol
AT1G20440/DHN	B. rape	Bra012336	BraA.DHN-3.b	DHN	669	222	24.628	10.21	1	2	0.162	A07:8386687-8387446	chloroplast
	B. rape	Bra013992	BraA.DHN-3.c	DHN	774	257	28.978	6.17	1	2	-1.645	A08:4847373-4848238	nucleus
	B. oleracea	Bo8g023020	BolC.DHN-3.a	DHN	438	145	16.4555	7.32	0	1	-1.72	C8:5633371-5633808	nucleus
	B. napus	BnaA08G0052700ZS	BnaA.DHN-3.a	DHN	774	257	29.1722	6.13	1	2	-1.67	scaffoldA08:4880127-4880992	nucleus
		BnaC08G0069000ZS	BnaC.DHN-3.a	DHN	738	245	27.811	6.75	1	2	-1.602	scaffoldC08:8958150-8959015	nucleus
	B. rape	Bra025819	BraA.DHN-3.c	DHN	816	271	31.0182	5	1	2	-1.508	A06:8220932-8222243	nucleus
	B. oleracea	Bo5g030290	BolC.DHN-3.b	DHN	816	271	31.0062	5.09	1	2	-1.494	C5:10278303-10279426	nucleus
	B. napus	Bnascaffold0026G0053000ZS	BnaRandom.DHN-3.a	DHN	660	219	25.2572	6.17	2	3	-1.332	scaffold0026:6296882-6297949	nucleus
		BnaC05G0174300ZS	BnaC.DHN-3.b	DHN	816	271	31.0062	5.09	1	2	-1.494	scaffoldC05:11674314-11675437	nucleus
		BnaA06G0143800ZS	BnaA.DHN-3.b	DHN	816	271	31.0182	5	1	2	-1.508	scaffoldA06:8631668-8632983	nucleus
	B. rape	Bra012230	BraA.DHN-3.d	DHN	663	220	24.8374	5.11	1	2	-1.399	A07:9172141-9172893	nucleus
	B. oleracea	Bo7g061580	BolC.DHN-3.c	DHN	663	220	24.9694	5.04	1	2	-1.429	C7:22685524-22686312	nucleus
	B. napus	BnaA07G0133000ZS	BnaA.DHN-3.c	DHN	663	220	24.8764	5.07	1	2	-1.415	scaffoldA07:17171751-17172811	nucleus
		Bnascaffold0510G0000300ZS	BnaRandom.DHN-3.b	DHN	663	220	24.8764	5.07	1	2	-1.415	scaffold0510:15980-17040	nucleus
		BnaC07G0195200ZS	BnaC.DHN-3.d	DHN	651	216	24.4518	4.95	1	2	-1.389	scaffoldC07:32832638-32833516	nucleus
AT1G20450/DHN	B. rape	no
	B. oleracea	Bo13604s010	BolC.DHN-4.a	DHN	186	61	6.56207	6.26	0	1	-1.356	Scaffold13604:268-453	nucleus
	B. napus	no
	B. rape	Bra015779	BraA.DHN-4.a	DHN	588	195	22.0445	5.45	1	2	-1.455	A07:20892371-20893088	nucleus
	B. rape	Bra003732	BraA.DHN-4.b	DHN	585	194	21.7553	5.47	1	2	-1.308	A07:14743293-14744013	nucleus
	B. rape	Bra008242	BraA.DHN-4.c	DHN	585	194	21.8404	5.52	1	2	-1.352	A02:14030452-14031176	nucleus
	B. oleracea	Bo6g120200	BolC.DHN-4.b	DHN	588	195	21.9243	5.43	1	2	-1.435	C6:37860086-37860816	nucleus
	B. napus	BnaA02G0219900ZS	BnaA.DHN-4.a	DHN	585	194	21.8404	5.52	1	2	-1.352	scaffoldA02:13868841-13869565	nucleus
		BnaC06G0421900ZS	BnaC.DHN-4.a	DHN	588	195	21.9905	5.59	1	2	-1.457	scaffoldC06:50275860-50276763	nucleus
		BnaA07G0358600ZS	BnaA.DHN-4.b	DHN	588	195	22.0215	5.51	1	2	-1.471	scaffoldA07:30676344-30677236	nucleus
		BnaA07G0244500ZS	BnaA.DHN-4.c	DHN	585	194	21.7553	5.47	1	2	-1.308	scaffoldA07:23852925-23853641	nucleus
		BnaC02G0295200ZS	BnaC.DHN-4.b	DHN	585	194	21.8254	5.71	1	2	-1.354	scaffoldC02:28279336-28280060	nucleus
AT2G21490/AT1G76180/DHN	B. rape	Bra007685	BraA.DHN-5.a	DHN	642	213	23.5998	9.84	2	3	0.312	A09:30392692-30393507	extracellular space
	B. oleracea	Bo8g101720	BolC.DHN-5.a	DHN	543	180	19.0737	6.38	1	2	-1.123	C8:35763855-35764751	nucleus
	B. napus	BnaA09G0598500ZS	BnaA.DHN-5.a	DHN	552	183	19.1789	6.67	1	2	-1.021	scaffoldA09:59584553-59585481	nucleus
		BnaC08G0452300ZS	BnaC.DHN-5.a	DHN	543	180	19.0737	6.38	1	2	-1.123	scaffoldC08:48894841-48895729	nucleus
AT4G38410/AT3G50980DHN	B. rape	Bra031192	BraA.DHN-6.a	DHN	552	183	19.1839	6.49	1	2	-1.016	A09:32065886-32066761	nucleus
	B. oleracea	Bo7g119770	BolC.DHN-6.a	DHN	483	160	17.9259	5.69	1	2	-1.519	C7:48309371-48309961	nucleus
	B. oleracea	Bo1g002390	BolC.DHN-6.b	DHN	186	61	6.56207	6.26	0	1	-1.356	C1:189713-189898	nucleus
	B. napus	no
	B. rape	Bra036843	BraA.DHN-6.b	DHN	405	134	13.8342	9.19	1	2	-0.887	A09:25448305-25449316	nucleus
	B. oleracea	Bo8g080510	BolC.DHN-6.c	DHN	405	134	13.8733	9.19	1	2	-0.823	C8:27149987-27150977	nucleus
	B. napus	BnaA09G0475300ZS	BnaA.DHN-6.a	DHN	405	134	13.8342	9.19	1	2	-0.887	scaffoldA09:52330091-52331102	nucleus
		BnaC08G0312000ZS	BnaC.DHN-6.a	DHN	405	134	13.8733	9.19	1	2	-0.823	scaffoldC08:39830398-39831388	nucleus
AT5G66400/DHN	B. rape	Bo9g022050	BolC.DHN-7.a	DHN	540	179	17.8942	7.14	1	2	-1.109	C9:6738863-6739495	nucleus
	B. oleracea	Bra037177	BraA.DHN-7.a	DHN	435	144	15.1395	8.81	2	3	-1.36	A09:4131065-4131688	nucleus
	B. napus	no
	B. rape	Bra031809	BraA.DHN-7.b	DHN	579	192	18.8442	7.14	2	3	-1.021	A02:27799469-27803565	nucleus
	B. oleracea	no
	B. napus	BnaA02G0419400ZS	BnaA.DHN-7.a	DHN	450	149	15.3677	8.03	2	3	-1.222	scaffoldA02:35894540-35898636	nucleus
	B. rape	no
	B. oleracea	Bo2g167630	BolC.DHN-7.b	DHN	570	189	18.5148	7.96	1	2	-1.021	C2:52334961-52335626	nucleus
	B. napus	BnaA09G0101100ZS	BnaA.DHN-7.b	DHN	540	179	17.9083	7.14	1	2	-1.097	scaffoldA09:5840360-5840985	nucleus
		BnaC09G0101000ZS	BnaC.DHN-7.a	DHN	540	179	17.8942	7.14	1	2	-1.109	scaffoldC09:6823037-6823665	nucleus
		BnaC02G0556300ZS	BnaC.DHN-7.b	DHN	570	189	18.5148	7.96	1	2	-1.021	scaffoldC02:65206660-65207325	nucleus
AT3G50970/DHN	B. rape	Bra008661	BraA.DHN-8.a	DHN	198	65	6.58433	9.16	2	3	-0.617	A10:13284185-13284800	chloroplast
	B. oleracea	Bo9g163630	BolC.DHN-8.a	DHN	198	65	6.58433	9.16	2	3	-0.617	C9:48229523-48230122	chloroplast
	B. napus	no
AT1G03120/SMP	B. rape	Bra033375	BraA.SMP.a	SMP	534	177	18.186	4.53	1	2	-0.54	A10:3983210-3984067	chloroplast
	B. oleracea	Bo5g003640	BolC.SMP.a	SMP	534	177	18.1719	4.53	1	2	-0.524	C5:887977-888834	chloroplast
	B. napus	BnaC05G0018400ZS	BnaC.SMP.a	SMP	534	177	18.186	4.6	1	2	-0.527	scaffoldC05:1229574-1230428	chloroplast
		BnaA10G0016500ZS	BnaA.SMP.a	SMP	534	177	18.186	4.53	1	2	-0.54	scaffoldA10:911740-912592	chloroplast
AT5G27980/SMP	B. rape	Bra036112	BraA.SMP.b	SMP	576	191	19.6008	4.99	2	3	-0.414	A09:2654662-2655584	nucleus
	B. oleracea	no
	B. napus	BnaA09G0055000ZS	BnaA.SMP.b	SMP	576	191	19.5727	4.99	2	3	-0.426	scaffoldA09:3404492-3405414	nucleus
	B. oleracea	Bo7g093360	BolC.SMP.b	SMP	576	191	19.3763	4.76	2	3	-0.509	C7:35894341-35895084	nucleus
	B. rape	Bra009983	BraA.SMP.c	SMP	579	192	19.4734	4.76	2	3	-0.515	A06:18464420-18465158	nucleus
	B. napus	BnaC07G0341600ZS	BnaC.SMP.b	SMP	576	191	19.4043	4.76	2	3	-0.496	scaffoldC07:47558659-47559402	nucleus
		BnaA06G0352100ZS	BnaA.SMP.c	SMP	579	192	19.4594	4.76	2	3	-0.515	scaffoldA06:42764409-42765147	nucleus
AT3G22500/SMP	B. rape	no
	B. oleracea	no
	B. napus	Bnascaffold0026G0052300ZS	BnaRandom.SMP.a	SMP	855	284	29.2926	5.07	3	4	-0.221	scaffold0026:6193367-6195436	cytosol
	B. rape	Bra020604	BraA.SMP.d	SMP	546	181	18.3663	4.76	2	3	-0.481	A02:24262658-24263386	nucleus
	B. oleracea	no
	B. napus	BnaA02G0370300ZS	BnaA.SMP.d	SMP	552	183	18.6095	4.79	2	3	-0.528	scaffoldA02:32578605-32579333	nucleus
	B. rape	no
	B. oleracea	Bo2g154010	BolC.SMP.c	SMP	555	184	18.903	4.98	2	3	-0.539	C2:48071339-48072090	nucleus
	B. napus	BnaC02G0496200ZS	BnaC.SMP.c	SMP	555	184	18.903	4.98	2	3	-0.539	scaffoldC02:60026542-60027293	nucleus
AT3G22490/SMP	B. rape	Bra001869	BraA.SMP.e	SMP	720	239	25.3854	5.7	1	2	-0.38	A03:19075934-19076723	cytosol
	B. oleracea	Bo3g080200	BolC.SMP.d	SMP	771	256	26.4344	4.93	2	3	-0.337	C3:29639041-29639973	cytosol
	B. napus	BnaA03G0372400ZS	BnaA.SMP.e	SMP	771	256	26.5395	5.02	2	3	-0.39	scaffoldA03:19845897-19846819	cytosol
	B. rape	no
	B. oleracea	Bo5g095740	BolC.SMP.e	SMP	789	262	26.6834	4.64	2	3	-0.273	C5:30897481-30898425	cytosol
	B. napus	BnaC05G0356800ZS	BnaC.SMP.d	SMP	789	262	26.8617	4.71	2	3	-0.275	scaffoldC05:39680925-39681869	cytosol
	B. rape	Bra039956	BraA.SMP.f	SMP	789	262	26.6925	4.71	2	3	-0.239	A05:15414279-15415233	cytosol
	B. oleracea	Bo5g096920	BolC.SMP.f	SMP	789	262	26.6965	4.76	2	3	-0.262	C5:31100286-31101232	cytosol
	B. napus	BnaA05G0335500ZS	BnaA.SMP.f	SMP	789	262	26.7196	4.77	2	3	-0.212	scaffoldA05:33863512-33864465	cytosol
		BnaC05G0357500ZS	BnaC.SMP.e	SMP	789	262	26.6825	4.76	2	3	-0.261	scaffoldC05:39852639-39853585	cytosol
		Bnascaffold0327G0000500ZS	BnaRandom.SMP.b	SMP	789	262	26.6825	4.76	2	3	-0.261	scaffold0327:8285-9231	cytosol
AT5G53260/AT5G53270/SMP	B. rape	Bra033377	BraA.SMP.g	SMP	852	283	32.5862	8.89	7	8	-0.543	A10:3976651-3980069	nucleus
	B. oleracea	Bo2g023990	BolC.SMP.g	SMP	303	100	10.549	9.52	1	2	-0.14	C2:6468151-6469432	cytosol
	B. napus	no
	B. rape	Bra022642	BraA.SMP.h	SMP	522	173	18.3795	5.88	1	2	-0.357	A02:8334271-8335290	cytosol
	B. oleracea	no
	B. napus	BnaA02G0140100ZS	BnaA.SMP.g	SMP	522	173	18.3795	5.88	1	2	-0.357	scaffoldA02:7777568-7778587	cytosol
	B. rape	Bra029085	BraA.SMP.i	SMP	534	177	18.6918	5.43	1	2	-0.351	A03:6285640-6286247	cytosol
	B. oleracea	no
	B. napus	BnaA03G0131100ZS	BnaA.SMP.h	SMP	534	177	18.6648	5.43	1	2	-0.336	scaffoldA03:6643999-6644632	cytosol
