# Supplementary material for: Genome-wide characterization of LEA gene family reveals a positive role of BnaA.LEA6.a in freezing tolerance in rapeseed (Brassica napus L.)
Source: BMC Plant Biol. 2024 May 21;24:433. doi: 10.1186/s12870-024-05111-7 (PMC11106994; doi:10.1186/s12870-024-05111-7)
Supplement: Supplementary file 2 — Supplementary Material 2: Supplementary Table 2. Cis-regulatory elements in promotors of BnaLEAs. [file 12870_2024_5111_MOESM2_ESM.xlsx]

## Sheet: Table S2
Table S2: Cis-regulatory elements in promotors of BnaLEAs
Gene Name	Start	End	Element
BnaA.LEA1.a	688	735	Endosperm expression
BnaA.LEA1.a	833	878	ABA
BnaA.LEA1.a	855	904	ABA
BnaA.LEA1.a	1787	1832	ABA
BnaA.LEA1.a	1823	1872	ABA
BnaA.LEA1.a	1825	1871	ABA
BnaA.LEA1.a	1826	1871	ABA
BnaA.LEA1.a	1841	1890	ABA
BnaA.LEA1.a	1844	1889	ABA
BnaA.LEA1.a	693	740	GA
BnaA.LEA1.a	1825	1871	Light
BnaA.LEA1.a	292	338	Light
BnaA.LEA1.a	1576	1622	MYB binding site
BnaA.LEA1.a	1432	1480	Light
BnaA.LEA1.a	833	879	Light
BnaA.LEA1.a	1784	1833	Light
BnaA.LEA1.a	1786	1832	Light
BnaA.LEA1.a	1825	1871	Light
BnaA.LEA1.a	1843	1889	Light
BnaA.LEA1.a	99	148	Circadian
BnaA.LEA1.a	280	326	Light
BnaA.LEA1.a	884	930	Auxin
BnaA.LEA1.a	762	808	Light
BnaA.LEA1.a	1378	1427	SA
BnaC.LEA1.a	93	139	Light
BnaC.LEA1.a	418	467	Stress
BnaC.LEA1.a	1635	1681	Low-Temperature
BnaC.LEA1.a	1237	1286	SA
BnaC.LEA1.a	699	745	Auxin
BnaC.LEA1.a	648	694	Light
BnaC.LEA1.a	1783	1832	Light
BnaC.LEA1.a	1785	1831	Light
BnaC.LEA1.a	1824	1870	Light
BnaC.LEA1.a	1842	1888	Light
BnaC.LEA1.a	1293	1341	Light
BnaC.LEA1.a	1824	1870	Light
BnaC.LEA1.a	514	561	GA
BnaC.LEA1.a	1433	1479	MYB binding site
BnaC.LEA1.a	114	160	Light
BnaC.LEA1.a	648	693	ABA
BnaC.LEA1.a	670	719	ABA
BnaC.LEA1.a	1786	1831	ABA
BnaC.LEA1.a	1822	1871	ABA
BnaC.LEA1.a	1824	1870	ABA
BnaC.LEA1.a	1825	1870	ABA
BnaC.LEA1.a	1840	1889	ABA
BnaC.LEA1.a	1843	1888	ABA
BnaC.LEA1.a	509	556	Endosperm expression
BnaC.LEA1.b	645	691	Light
BnaC.LEA1.b	1784	1833	Light
BnaC.LEA1.b	1786	1832	Light
BnaC.LEA1.b	1825	1871	Light
BnaC.LEA1.b	1843	1889	Light
BnaC.LEA1.b	1290	1338	Light
BnaC.LEA1.b	1636	1682	Low-Temperature
BnaC.LEA1.b	1234	1283	SA
BnaC.LEA1.b	696	742	Auxin
BnaC.LEA1.b	90	136	Light
BnaC.LEA1.b	415	464	Stress
BnaC.LEA1.b	645	690	ABA
BnaC.LEA1.b	667	716	ABA
BnaC.LEA1.b	1787	1832	ABA
BnaC.LEA1.b	1823	1872	ABA
BnaC.LEA1.b	1825	1871	ABA
BnaC.LEA1.b	1826	1871	ABA
BnaC.LEA1.b	1841	1890	ABA
BnaC.LEA1.b	1844	1889	ABA
BnaC.LEA1.b	506	553	Endosperm expression
BnaC.LEA1.b	111	157	Light
BnaC.LEA1.b	1434	1480	MYB binding site
BnaC.LEA1.b	1825	1871	Light
BnaC.LEA1.b	511	558	GA
BnaA.LEA1.b	749	795	MYB binding site
BnaA.LEA1.b	1847	1896	Light
BnaA.LEA1.b	368	415	Light
BnaA.LEA1.b	32	77	MeJA
BnaA.LEA1.b	357	402	MeJA
BnaA.LEA1.b	907	952	MeJA
BnaA.LEA1.b	1135	1180	MeJA
BnaA.LEA1.b	1547	1592	MeJA
BnaA.LEA1.b	1572	1617	MeJA
BnaA.LEA1.b	1973	2020	MYB binding site
BnaA.LEA1.b	32	77	MeJA
BnaA.LEA1.b	357	402	MeJA
BnaA.LEA1.b	907	952	MeJA
BnaA.LEA1.b	1135	1180	MeJA
BnaA.LEA1.b	1547	1592	MeJA
BnaA.LEA1.b	1572	1617	MeJA
BnaA.LEA1.b	1034	1080	Meristem expression
BnaA.LEA1.b	905	950	ABA
BnaA.LEA1.b	1137	1182	ABA
BnaA.LEA1.b	1289	1334	ABA
BnaA.LEA1.b	1807	1852	ABA
BnaA.LEA1.b	1814	1859	ABA
BnaA.LEA1.b	1825	1870	ABA
BnaA.LEA1.b	1847	1895	ABA
BnaA.LEA1.b	1849	1894	ABA
BnaA.LEA1.b	1867	1912	ABA
BnaA.LEA1.b	249	295	Auxin
BnaA.LEA1.b	1908	1954	Auxin
BnaA.LEA1.b	302	351	SA
BnaA.LEA1.b	481	527	Light
BnaA.LEA1.b	1895	1941	Light
BnaA.LEA1.b	1821	1873	Light
BnaA.LEA1.b	635	684	Light
BnaA.LEA1.b	905	951	Light
BnaA.LEA1.b	1136	1182	Light
BnaA.LEA1.b	1288	1334	Light
BnaA.LEA1.b	1806	1852	Light
BnaA.LEA1.b	1814	1860	Light
BnaA.LEA1.b	1825	1871	Light
BnaA.LEA1.b	1849	1895	Light
BnaA.LEA1.b	1866	1912	Light
BnaC.LEA1.c	1223	1269	Light
BnaC.LEA1.c	743	792	Circadian
BnaC.LEA1.c	708	754	Light
BnaC.LEA1.c	866	912	Light
BnaC.LEA1.c	1810	1856	Light
BnaC.LEA1.c	1818	1864	Light
BnaC.LEA1.c	1827	1873	Light
BnaC.LEA1.c	1851	1897	Light
BnaC.LEA1.c	1868	1914	Light
BnaC.LEA1.c	1881	1928	GA
BnaC.LEA1.c	218	263	MeJA
BnaC.LEA1.c	707	752	MeJA
BnaC.LEA1.c	218	263	MeJA
BnaC.LEA1.c	707	752	MeJA
BnaC.LEA1.c	709	754	ABA
BnaC.LEA1.c	867	912	ABA
BnaC.LEA1.c	1810	1856	ABA
BnaC.LEA1.c	1811	1856	ABA
BnaC.LEA1.c	1816	1865	ABA
BnaC.LEA1.c	1818	1863	ABA
BnaC.LEA1.c	1825	1874	ABA
BnaC.LEA1.c	1827	1872	ABA
BnaC.LEA1.c	1849	1897	ABA
BnaC.LEA1.c	1851	1896	ABA
BnaC.LEA1.c	1869	1914	ABA
BnaC.LEA1.c	1910	1956	Auxin
BnaC.LEA1.c	1193	1239	Low-Temperature
BnaC.LEA1.c	1269	1315	Low-Temperature
BnaC.LEA1.c	1663	1709	Low-Temperature
BnaC.LEA1.c	1705	1751	Low-Temperature
BnaC.LEA1.c	68	114	Light
BnaC.LEA1.c	1849	1898	Light
BnaC.LEA1.c	861	908	Light
BnaC.LEA1.c	1810	1856	Light
BnaC.LEA1.c	1976	2023	MYB binding site
BnaC.LEA1.c	394	441	Endosperm expression
BnaC.LEA1.d	959	1004	MeJA
BnaC.LEA1.d	1302	1349	MYB binding site
BnaC.LEA1.d	1984	2031	MYB binding site
BnaC.LEA1.d	959	1004	MeJA
BnaC.LEA1.d	646	693	Endosperm expression
BnaC.LEA1.d	788	833	ABA
BnaC.LEA1.d	946	991	ABA
BnaC.LEA1.d	1521	1566	ABA
BnaC.LEA1.d	1841	1889	ABA
BnaC.LEA1.d	1843	1888	ABA
BnaC.LEA1.d	1862	1908	ABA
BnaC.LEA1.d	1863	1908	ABA
BnaC.LEA1.d	608	654	MYB binding site
BnaC.LEA1.d	496	542	Light
BnaC.LEA1.d	621	667	Light
BnaC.LEA1.d	646	697	Auxin
BnaC.LEA1.d	1862	1908	Light
BnaC.LEA1.d	785	834	Light
BnaC.LEA1.d	788	834	Light
BnaC.LEA1.d	943	992	Light
BnaC.LEA1.d	946	992	Light
BnaC.LEA1.d	1521	1567	Light
BnaC.LEA1.d	1843	1889	Light
BnaC.LEA1.d	1862	1908	Light
BnaC.LEA1.d	1848	1894	Auxin
BnaC.LEA1.d	1111	1157	Light
BnaC.LEA1.d	1562	1608	Light
BnaA.LEA1.c	1321	1368	MYB binding site
BnaA.LEA1.c	977	1022	MeJA
BnaA.LEA1.c	1436	1481	MeJA
BnaA.LEA1.c	977	1022	MeJA
BnaA.LEA1.c	1436	1481	MeJA
BnaA.LEA1.c	807	852	ABA
BnaA.LEA1.c	964	1009	ABA
BnaA.LEA1.c	1526	1571	ABA
BnaA.LEA1.c	1647	1692	ABA
BnaA.LEA1.c	1823	1868	ABA
BnaA.LEA1.c	1861	1909	ABA
BnaA.LEA1.c	1863	1908	ABA
BnaA.LEA1.c	1882	1928	ABA
BnaA.LEA1.c	1883	1928	ABA
BnaA.LEA1.c	665	712	Endosperm expression
BnaA.LEA1.c	665	716	Auxin
BnaA.LEA1.c	516	562	Light
BnaA.LEA1.c	640	686	Light
BnaA.LEA1.c	1308	1354	MYB binding site
BnaA.LEA1.c	1974	2021	GA
BnaA.LEA1.c	1882	1928	Light
BnaA.LEA1.c	804	853	Light
BnaA.LEA1.c	807	853	Light
BnaA.LEA1.c	964	1010	Light
BnaA.LEA1.c	1526	1572	Light
BnaA.LEA1.c	1646	1692	Light
BnaA.LEA1.c	1820	1869	Light
BnaA.LEA1.c	1822	1868	Light
BnaA.LEA1.c	1863	1909	Light
BnaA.LEA1.c	1882	1928	Light
BnaA.LEA1.c	1423	1469	Auxin
BnaA.LEA1.c	1868	1914	Auxin
BnaA.LEA1.c	1128	1174	Light
BnaA.LEA1.c	1567	1613	Light
BnaA.LEA1.c	1890	1936	Light
BnaA.LEA1.d	33	81	Light
BnaA.LEA1.d	741	787	Light
BnaA.LEA1.d	995	1041	Light
BnaA.LEA1.d	1137	1183	Light
BnaA.LEA1.d	1139	1185	Light
BnaA.LEA1.d	1502	1548	Light
BnaA.LEA1.d	1663	1710	Light
BnaA.LEA1.d	517	562	MeJA
BnaA.LEA1.d	1249	1294	MeJA
BnaA.LEA1.d	1594	1639	MeJA
BnaA.LEA1.d	1603	1648	MeJA
BnaA.LEA1.d	517	562	MeJA
BnaA.LEA1.d	1249	1294	MeJA
BnaA.LEA1.d	1594	1639	MeJA
BnaA.LEA1.d	1603	1648	MeJA
BnaA.LEA1.d	1158	1205	Endosperm expression
BnaA.LEA1.d	26	72	Low-Temperature
BnaA.LEA1.d	51	97	Low-Temperature
BnaA.LEA1.d	1093	1139	Low-Temperature
BnaA.LEA1.d	1665	1714	SA
BnaA.LEA1.d	1103	1149	Light
BnaA.LEA1.d	504	550	Light
BnaA.LEA1.d	770	816	Light
BnaA.LEA1.d	43	92	Light
BnaC.LEA1.e	1388	1434	Low-Temperature
BnaC.LEA1.e	1943	1992	SA
BnaC.LEA1.e	1858	1907	Light
BnaC.LEA1.e	1167	1213	Auxin
BnaC.LEA1.e	345	394	Stress
BnaC.LEA1.e	419	468	Stress
BnaC.LEA1.e	1089	1135	Light
BnaC.LEA1.e	1114	1163	Light
BnaC.LEA1.e	1429	1479.5	MYB binding site
BnaC.LEA1.e	1432	1481	Cell cycle
BnaC.LEA1.e	681	728	Light
BnaC.LEA1.e	1539	1585	Light
BnaC.LEA1.e	1973	2023	Light
BnaC.LEA1.e	1770	1817	GA
BnaC.LEA1.e	1460	1506	Light
BnaC.LEA1.e	1582	1628	Light
BnaC.LEA1.e	1732	1778	Light
BnaC.LEA1.e	1859	1905	Light
BnaC.LEA1.e	695	742	Endosperm expression
BnaC.LEA1.e	366	412	Light
BnaC.LEA1.e	395	441	Light
BnaC.LEA1.e	1357	1409	Light
BnaC.LEA1.e	1361	1407	Light
BnaC.LEA1.e	1732	1778	Light
BnaC.LEA1.e	1785	1831	Light
BnaC.LEA1.e	1796	1842	Light
BnaC.LEA1.e	1857	1906	Light
BnaC.LEA1.e	1859	1905	Light
BnaC.LEA1.e	316	362	MYB binding site
BnaC.LEA1.e	1041	1089	Light
BnaC.LEA1.e	1577	1622	MeJA
BnaC.LEA1.e	1692	1737	MeJA
BnaC.LEA1.e	1795	1840	MeJA
BnaC.LEA1.e	1577	1622	MeJA
BnaC.LEA1.e	1692	1737	MeJA
BnaC.LEA1.e	1795	1840	MeJA
BnaC.LEA1.e	1361	1406	ABA
BnaC.LEA1.e	1460	1505	ABA
BnaC.LEA1.e	1583	1628	ABA
BnaC.LEA1.e	1732	1778	ABA
BnaC.LEA1.e	1733	1778	ABA
BnaC.LEA1.e	1785	1830	ABA
BnaC.LEA1.e	1797	1842	ABA
BnaC.LEA1.e	1859	1905	ABA
BnaC.LEA1.e	1860	1905	ABA
BnaC.LEA2.a	1215	1260	ABA
BnaC.LEA2.a	108	153	MeJA
BnaC.LEA2.a	834	881	Auxin
BnaC.LEA2.a	108	153	MeJA
BnaC.LEA2.a	277	324	Light
BnaC.LEA2.a	1258	1305	Light
BnaC.LEA2.a	922	968	Light
BnaC.LEA2.a	1461	1507	MYB binding site
BnaC.LEA2.a	1215	1261	Light
BnaC.LEA2.a	1266	1312	Low-Temperature
BnaC.LEA2.a	182	231	SA
BnaC.LEA2.a	1739	1788	SA
BnaC.LEA2.a	1158	1204	Auxin
BnaC.LEA2.b	1614	1660	MYB binding site
BnaC.LEA2.b	1441	1487	Light
BnaC.LEA2.b	1500	1546	Light
BnaC.LEA2.b	527	572	MeJA
BnaC.LEA2.b	1520	1565	MeJA
BnaC.LEA2.b	527	572	MeJA
BnaC.LEA2.b	1520	1565	MeJA
BnaC.LEA2.b	1529	1575	Meristem expression
BnaC.LEA2.b	778	823	ABA
BnaC.LEA2.b	816	861	ABA
BnaC.LEA2.b	1441	1487	ABA
BnaC.LEA2.b	1442	1487	ABA
BnaC.LEA2.b	1501	1546	ABA
BnaC.LEA2.b	1597	1642	ABA
BnaC.LEA2.b	1731	1776	ABA
BnaC.LEA2.b	1830	1878	Light
BnaC.LEA2.b	1820	1866	Light
BnaC.LEA2.b	1699	1745	Low-Temperature
BnaC.LEA2.b	1136	1182	Light
BnaC.LEA2.b	1428	1474	Light
BnaC.LEA2.b	778	824	Light
BnaC.LEA2.b	816	862	Light
BnaC.LEA2.b	1441	1487	Light
BnaC.LEA2.b	1597	1643	Light
BnaC.LEA2.b	1730	1776	Light
BnaA.LEA2.a	1456	1503	GA
BnaA.LEA2.a	512	561	Light
BnaA.LEA2.a	310	357	Light
BnaA.LEA2.a	311	357	Light
BnaA.LEA2.a	964	1010	Light
BnaA.LEA2.a	995	1042	Light
BnaA.LEA2.a	1010	1056	Light
BnaA.LEA2.a	1025	1071	Light
BnaA.LEA2.a	1781	1827	Light
BnaA.LEA2.a	1719	1764	ABA
BnaA.LEA2.a	565	612	MYB binding site
BnaA.LEA2.a	961	1008	MYB binding site
BnaA.LEA2.a	1022	1069	MYB binding site
BnaA.LEA2.a	1807	1854	MYB binding site
BnaA.LEA2.a	602	647	MeJA
BnaA.LEA2.a	602	647	MeJA
BnaA.LEA2.a	810	856	Auxin
BnaA.LEA2.a	864	910	Low-Temperature
BnaA.LEA2.a	101	147	Light
BnaA.LEA2.a	328	374	Light
BnaA.LEA2.a	1141	1187	Light
BnaA.LEA2.a	1359	1405	Light
BnaA.LEA2.a	1891	1937	Light
BnaA.LEA2.a	1409	1458	Light
BnaA.LEA2.a	1718	1764	Light
BnaC.LEA2.c	1102	1149	Light
BnaC.LEA2.c	672	720	Light
BnaC.LEA2.c	1672	1720	Light
BnaC.LEA2.c	1641	1690	Light
BnaC.LEA2.c	1785	1834	Light
BnaC.LEA2.c	1680	1725	ABA
BnaC.LEA2.c	1745	1790	ABA
BnaC.LEA2.c	1785	1833	ABA
BnaC.LEA2.c	1787	1832	ABA
BnaC.LEA2.c	1830	1875	ABA
BnaC.LEA2.c	1866	1913	Auxin
BnaC.LEA2.c	505	551	Low-Temperature
BnaC.LEA2.c	1590	1639	SA
BnaC.LEA2.c	1550	1596	Light
BnaC.LEA2.c	81	130	Circadian
BnaC.LEA2.c	1679	1725	Light
BnaC.LEA2.c	1745	1791	Light
BnaC.LEA2.c	1787	1833	Light
BnaC.LEA2.c	1830	1876	Light
BnaA.LEA2.b	1636	1685	Light
BnaA.LEA2.b	1781	1830	Light
BnaA.LEA2.b	352	400	Light
BnaA.LEA2.b	1029	1077	Light
BnaA.LEA2.b	217	265	Light
BnaA.LEA2.b	459	505	Light
BnaA.LEA2.b	180	227	MYB binding site
BnaA.LEA2.b	1862	1909	Auxin
BnaA.LEA2.b	459	504	ABA
BnaA.LEA2.b	1675	1720	ABA
BnaA.LEA2.b	1781	1829	ABA
BnaA.LEA2.b	1783	1828	ABA
BnaA.LEA2.b	1826	1871	ABA
BnaA.LEA2.b	242	288	Light
BnaA.LEA2.b	295	341	Light
BnaA.LEA2.b	365	411	Light
BnaA.LEA2.b	380	426	Light
BnaA.LEA2.b	1585	1634	SA
BnaA.LEA2.b	493	539	Light
BnaA.LEA2.b	907	953	Light
BnaA.LEA2.b	975	1021	Light
BnaA.LEA2.b	903	952	Stress
BnaA.LEA2.b	971	1020	Stress
BnaA.LEA2.b	1710	1763	Light
BnaA.LEA2.b	1674	1720	Light
BnaA.LEA2.b	1783	1829	Light
BnaA.LEA2.b	1826	1872	Light
BnaA.LEA2.b	569	619	Light
BnaA.LEA2.b	570	619	Light
BnaA.LEA2.c	327	374	Auxin
BnaA.LEA2.c	1062	1109	Auxin
BnaA.LEA2.c	1970	2016	Light
BnaA.LEA2.c	1917	1964	GA
BnaA.LEA2.c	1451	1497	Auxin
BnaA.LEA2.c	194	240	Light
BnaA.LEA2.c	670	716	Light
BnaA.LEA2.c	929	975	Light
BnaA.LEA2.c	1407	1453	Light
BnaA.LEA2.c	1606	1652	Light
BnaA.LEA2.c	1816	1862	Light
BnaA.LEA2.c	1858	1904	Light
BnaA.LEA2.c	1873	1919	Light
BnaA.LEA2.c	1556	1605	SA
BnaC.LEA2.d	1321	1367	Light
BnaC.LEA2.d	1792	1838	Light
BnaC.LEA2.d	1875	1921	Light
BnaC.LEA2.d	1245	1298	Light
BnaC.LEA2.d	13	59	Light
BnaC.LEA2.d	411	457	Light
BnaC.LEA2.d	1661	1707	Light
BnaC.LEA2.d	957	1003	Light
BnaC.LEA2.d	979	1025	Light
BnaC.LEA2.d	1052	1098	Light
BnaC.LEA2.d	1367	1413	Light
BnaC.LEA2.d	1450	1496	Light
BnaC.LEA2.d	827	875	Light
BnaC.LEA2.d	828	874	Light
BnaC.LEA2.d	766	815	Light
BnaC.LEA2.d	1522	1568	Light
BnaC.LEA2.d	1965	2011	Light
BnaC.LEA2.d	828	874	Light
BnaC.LEA2.d	1672	1718	Light
BnaC.LEA2.d	844	889	MeJA
BnaC.LEA2.d	844	889	MeJA
BnaC.LEA2.d	554	600	Meristem expression
BnaC.LEA2.d	828	874	ABA
BnaC.LEA2.d	829	874	ABA
BnaC.LEA2.d	973	1022	ABA
BnaC.LEA2.d	1672	1717	ABA
BnaC.LEA2.e	1115	1161	MYB binding site
BnaC.LEA2.e	1553	1599	MYB binding site
BnaC.LEA2.e	52	100	Light
BnaC.LEA2.e	350	399	Light
BnaC.LEA2.e	1899	1945	Light
BnaC.LEA2.e	741	788	GA
BnaC.LEA2.e	1232	1278	Light
BnaC.LEA2.e	1318	1364	Light
BnaC.LEA2.e	1268	1313	MeJA
BnaC.LEA2.e	1476	1521	MeJA
BnaC.LEA2.e	432	479	MYB binding site
BnaC.LEA2.e	1268	1313	MeJA
BnaC.LEA2.e	1476	1521	MeJA
BnaC.LEA2.e	254	301	Endosperm expression
BnaC.LEA2.e	471	518	ABA
BnaC.LEA2.e	1232	1277	ABA
BnaC.LEA2.e	1319	1364	ABA
BnaC.LEA2.e	499	545	Low-Temperature
BnaC.LEA2.e	618	664	Low-Temperature
BnaC.LEA2.e	1016	1062	Low-Temperature
BnaC.LEA2.e	1058	1104	Low-Temperature
BnaC.LEA2.e	1628	1674	Low-Temperature
BnaC.LEA2.e	0	46	Light
BnaC.LEA2.e	1232	1280	Light
BnaC.LEA2.e	983	1033	Light
BnaC.LEA2.e	1045	1094	Circadian
BnaA.LEA2.d	1248	1296	Light
BnaA.LEA2.d	1632	1678	Low-Temperature
BnaA.LEA2.d	1003	1049	Light
BnaA.LEA2.d	656	702	Light
BnaA.LEA2.d	1284	1329	MeJA
BnaA.LEA2.d	1491	1536	MeJA
BnaA.LEA2.d	1284	1329	MeJA
BnaA.LEA2.d	1491	1536	MeJA
BnaA.LEA2.d	1248	1293	ABA
BnaA.LEA2.d	1335	1380	ABA
BnaA.LEA2.d	576	623	Endosperm expression
BnaA.LEA2.d	474	521	Light
BnaA.LEA2.d	1131	1177	MYB binding site
BnaA.LEA2.d	708	756	Light
BnaA.LEA2.d	1899	1945	Light
BnaA.LEA2.d	246	293	Light
BnaA.LEA2.d	119	166	GA
BnaA.LEA2.d	1248	1294	Light
BnaA.LEA2.d	1334	1380	Light
BnaC.LEA3.a	1970	2016	Light
BnaC.LEA3.a	565	614	Stress
BnaC.LEA3.a	735	784	Stress
BnaC.LEA3.a	1167	1216	Stress
BnaC.LEA3.a	1966	2015	Stress
BnaC.LEA3.a	648	697	SA
BnaC.LEA3.a	103	149	Low-Temperature
BnaC.LEA3.a	1147	1193	Low-Temperature
BnaC.LEA3.a	338	384	Auxin
BnaC.LEA3.a	362	408	Auxin
BnaC.LEA3.a	6	55	Circadian
BnaC.LEA3.a	1095	1141	Light
BnaC.LEA3.a	919	969	Light
BnaC.LEA3.a	1984	2032	Light
BnaC.LEA3.a	909	955	Light
BnaC.LEA3.a	1095	1140	ABA
BnaC.LEA3.a	1451	1500	ABA
BnaC.LEA3.a	1579	1626	ABA
BnaC.LEA3.a	1046	1094	Seed
BnaC.LEA3.a	147	193	Meristem expression
BnaC.LEA3.a	961	1008	MYB binding site
BnaA.LEA3.a	218	263	MeJA
BnaA.LEA3.a	837	884	MYB binding site
BnaA.LEA3.a	218	263	MeJA
BnaA.LEA3.a	939	987	Seed
BnaA.LEA3.a	258	306	ABA
BnaA.LEA3.a	259	304	ABA
BnaA.LEA3.a	988	1033	ABA
BnaA.LEA3.a	1354	1403	ABA
BnaA.LEA3.a	787	833	Light
BnaA.LEA3.a	1154	1200	MYB binding site
BnaA.LEA3.a	1984	2032	Light
BnaA.LEA3.a	797	847	Light
BnaA.LEA3.a	988	1034	Light
BnaA.LEA3.a	258	304	Light
BnaA.LEA3.a	1110	1156	Light
BnaA.LEA3.a	1550	1596	Light
BnaA.LEA3.a	1707	1753	Light
BnaA.LEA3.a	1040	1086	Low-Temperature
BnaA.LEA3.a	524	573	SA
BnaA.LEA3.a	672	725	Light
BnaA.LEA3.a	448	497	Stress
BnaA.LEA3.a	1063	1112	Stress
BnaA.LEA3.a	1234	1280	Light
BnaA.LEA3.a	1970	2016	Light
BnaC.LEA3.b	546	593	MYB binding site
BnaC.LEA3.b	1380	1426	Meristem expression
BnaC.LEA3.b	892	939	Endosperm expression
BnaC.LEA3.b	1580	1625	ABA
BnaC.LEA3.b	1021	1067	Light
BnaC.LEA3.b	707	755	Light
BnaC.LEA3.b	1530	1576	Light
BnaC.LEA3.b	1577	1628	Light
BnaC.LEA3.b	1580	1626	Light
BnaC.LEA3.b	381	430	Circadian
BnaC.LEA3.b	15	61	Low-Temperature
BnaC.LEA3.b	601	647	Light
BnaA.LEA3.b	1163	1211	Light
BnaA.LEA3.b	1550	1596	Light
BnaA.LEA3.b	699	745	MYB binding site
BnaA.LEA3.b	1462	1508	Light
BnaA.LEA3.b	1550	1595	ABA
BnaA.LEA3.b	407	455	Light
BnaA.LEA3.b	1059	1104	MeJA
BnaA.LEA3.b	1059	1104	MeJA
BnaA.LEA3.b	1089	1135	Light
BnaA.LEA3.b	399	445	Light
BnaA.LEA3.b	1408	1454	Light
BnaA.LEA3.b	514	563	Stress
BnaA.LEA3.b	989	1038	SA
BnaA.LEA3.b	42	88	Light
BnaA.LEA3.b	155	201	Light
BnaA.LEA3.b	302	348	Light
BnaA.LEA3.b	1680	1726	Auxin
BnaA.LEA3.b	1288	1337	Light
BnaA.LEA3.b	573	622	Light
BnaA.LEA3.b	1550	1598	Light
BnaA.LEA3.c	41	87	Light
BnaA.LEA3.c	945	991	Light
BnaA.LEA3.c	1584	1632	Light
BnaA.LEA3.c	1092	1141	Stress
BnaA.LEA3.c	41	86	ABA
BnaA.LEA3.c	395	445	ABA
BnaA.LEA3.c	945	990	ABA
BnaA.LEA3.c	1584	1629	ABA
BnaA.LEA3.c	119	166	MYB binding site
BnaA.LEA3.c	343	390	MYB binding site
BnaA.LEA3.c	1597	1644	MYB binding site
BnaA.LEA3.c	1584	1630	Light
BnaA.LEA3.c	784	832	Light
BnaC.LEA3.c	835	884	Light
BnaC.LEA3.c	836	885	Light
BnaC.LEA3.c	775	821	Low-Temperature
BnaC.LEA3.c	810	856	Light
BnaC.LEA3.c	835	884	Light
BnaC.LEA3.c	837	883	Light
BnaC.LEA3.c	636	682	Light
BnaC.LEA3.c	727	773	Light
BnaC.LEA3.c	837	883	Light
BnaC.LEA3.c	1590	1636	Light
BnaC.LEA3.c	192	238	Light
BnaC.LEA3.c	636	681	ABA
BnaC.LEA3.c	727	772	ABA
BnaC.LEA3.c	835	884	ABA
BnaC.LEA3.c	837	883	ABA
BnaC.LEA3.c	838	883	ABA
BnaC.LEA3.c	1590	1635	ABA
BnaC.LEA3.c	122	169	MYB binding site
BnaC.LEA3.c	1604	1651	MYB binding site
BnaC.LEA3.c	1106	1155	Stress
BnaA.LEA3.d	938	983	MeJA
BnaA.LEA3.d	1122	1167	MeJA
BnaA.LEA3.d	938	983	MeJA
BnaA.LEA3.d	1122	1167	MeJA
BnaA.LEA3.d	266	312	Meristem expression
BnaA.LEA3.d	442	492	ABA
BnaA.LEA3.d	453	498	ABA
BnaA.LEA3.d	883	930	ABA
BnaA.LEA3.d	370	418	Seed
BnaA.LEA3.d	374	422	Seed
BnaA.LEA3.d	1705	1753	Light
BnaA.LEA3.d	469	515	MYB binding site
BnaA.LEA3.d	560	607	Light
BnaA.LEA3.d	561	607	Light
BnaA.LEA3.d	573	620	Light
BnaA.LEA3.d	574	620	Light
BnaA.LEA3.d	673	719	Light
BnaA.LEA3.d	699	745	Light
BnaA.LEA3.d	473	524	Auxin
BnaA.LEA3.d	1959	2007	Light
BnaA.LEA3.d	1982	2030	Light
BnaA.LEA3.d	452	498	Light
BnaA.LEA3.d	974	1020	Light
BnaA.LEA3.d	953	1002	Light
BnaA.LEA3.d	49	95	Light
BnaA.LEA3.d	361	407	Light
BnaA.LEA3.d	1080	1126	Light
BnaA.LEA3.d	1693	1739	Light
BnaA.LEA3.d	785	831	Auxin
BnaC.LEA3.d	1094	1141	GA
BnaC.LEA3.d	1662	1709	GA
BnaC.LEA3.d	1818	1865	GA
BnaC.LEA3.d	351	399	Light
BnaC.LEA3.d	1961	2009	Light
BnaC.LEA3.d	1982	2030	Light
BnaC.LEA3.d	232	279	Light
BnaC.LEA3.d	170	216	Light
BnaC.LEA3.d	200	246	Light
BnaC.LEA3.d	385	432	ABA
BnaC.LEA3.d	6	51	MeJA
BnaC.LEA3.d	401	446	MeJA
BnaC.LEA3.d	440	485	MeJA
BnaC.LEA3.d	661	706	MeJA
BnaC.LEA3.d	1016	1061	MeJA
BnaC.LEA3.d	1083	1128	MeJA
BnaC.LEA3.d	1840	1885	MeJA
BnaC.LEA3.d	6	51	MeJA
BnaC.LEA3.d	401	446	MeJA
BnaC.LEA3.d	440	485	MeJA
BnaC.LEA3.d	661	706	MeJA
BnaC.LEA3.d	1016	1061	MeJA
BnaC.LEA3.d	1083	1128	MeJA
BnaC.LEA3.d	1840	1885	MeJA
BnaC.LEA3.d	67	113	Light
BnaC.LEA3.d	501	547	Light
BnaC.LEA3.d	1588	1634	Light
BnaC.LEA3.d	1626	1672	Light
BnaC.LEA3.d	1711	1757	Light
BnaC.LEA3.d	1743	1789	Light
BnaC.LEA3.d	1747	1793	Light
BnaC.LEA3.d	287	333	Auxin
BnaC.LEA3.d	319	369	Light
BnaC.LEA3.d	455	504	Light
BnaC.LEA3.e	1074	1120	Light
BnaC.LEA3.e	1486	1532	Light
BnaC.LEA3.e	1755	1801	Light
BnaC.LEA3.e	1224	1273	Light
BnaC.LEA3.e	422	468	Light
BnaC.LEA3.e	550	596	Light
BnaC.LEA3.e	635	681	Light
BnaC.LEA3.e	1627	1673	Light
BnaC.LEA3.e	1384	1433	SA
BnaC.LEA3.e	1486	1532	ABA
BnaC.LEA3.e	1487	1532	ABA
BnaC.LEA3.e	1756	1801	ABA
BnaC.LEA3.e	255	301	Meristem expression
BnaC.LEA3.e	1090	1135	MeJA
BnaC.LEA3.e	1133	1178	MeJA
BnaC.LEA3.e	1391	1436	MeJA
BnaC.LEA3.e	1754	1799	MeJA
BnaC.LEA3.e	1090	1135	MeJA
BnaC.LEA3.e	1133	1178	MeJA
BnaC.LEA3.e	1391	1436	MeJA
BnaC.LEA3.e	1754	1799	MeJA
BnaC.LEA3.e	1486	1532	Light
BnaC.LEA3.e	936	985	Light
BnaC.LEA3.e	602	650	Light
BnaC.LEA3.e	828	877	Light
BnaC.LEA3.e	302	349	Light
BnaC.LEA3.e	303	349	Light
BnaC.LEA3.e	1360	1406	Light
BnaC.LEA3.e	62	108	MYB binding site
BnaA.LEA3.e	1254	1300	Light
BnaA.LEA3.e	1368	1414	Light
BnaA.LEA3.e	1430	1476	Light
BnaA.LEA3.e	686	735	Circadian
BnaA.LEA3.e	617	663	Light
BnaA.LEA3.e	1755	1801	Light
BnaA.LEA3.e	1473	1521	Light
BnaA.LEA3.e	1237	1283	Light
BnaA.LEA3.e	1291	1339	Light
BnaA.LEA3.e	36	82	Light
BnaA.LEA3.e	290	338	Light
BnaA.LEA3.e	644	690	MYB binding site
BnaA.LEA3.e	1238	1283	ABA
BnaA.LEA3.e	1756	1801	ABA
BnaA.LEA3.e	246	293	Auxin
BnaA.LEA3.e	327	374	MYB binding site
BnaA.LEA3.e	1754	1799	MeJA
BnaA.LEA3.e	1754	1799	MeJA
BnaA.LEA3.f	1306	1356	Light
BnaA.LEA3.f	293	339	Light
BnaA.LEA3.f	634	680	Light
BnaA.LEA3.f	686	734	Light
BnaA.LEA3.f	687	733	Light
BnaA.LEA3.f	705	751	Light
BnaA.LEA3.f	1244	1290	Light
BnaA.LEA3.f	1980	2026	Light
BnaA.LEA3.f	1055	1101	Auxin
BnaA.LEA3.f	1822	1868	Auxin
BnaA.LEA3.f	1811	1857	Light
BnaA.LEA3.f	271	320	SA
BnaA.LEA3.f	632	681	ABA
BnaA.LEA3.f	635	680	ABA
BnaA.LEA3.f	687	732	ABA
BnaA.LEA3.f	705	751	ABA
BnaA.LEA3.f	706	751	ABA
BnaA.LEA3.f	1015	1060	ABA
BnaA.LEA3.f	1089	1134	ABA
BnaA.LEA3.f	1151	1196	ABA
BnaA.LEA3.f	1978	2027	ABA
BnaA.LEA3.f	1980	2026	ABA
BnaA.LEA3.f	1981	2026	ABA
BnaA.LEA3.f	1060	1105	MeJA
BnaA.LEA3.f	1818	1863	MeJA
BnaA.LEA3.f	1060	1105	MeJA
BnaA.LEA3.f	1818	1863	MeJA
BnaA.LEA3.f	1934	1982	Light
BnaA.LEA3.f	819	866	GA
BnaA.LEA3.f	70	117	Light
BnaA.LEA3.f	705	751	Light
BnaA.LEA3.f	1015	1061	Light
BnaA.LEA3.f	1089	1135	Light
BnaA.LEA3.f	1151	1197	Light
BnaA.LEA3.f	1980	2026	Light
BnaA.LEA3.f	1565	1611	Light
BnaA.LEA3.f	632	682	Root
BnaA.LEA3.f	684	734	Root
BnaC.LEA3.f	1533	1579	Light
BnaC.LEA3.f	603	653	Light
BnaC.LEA3.f	163	209	Light
BnaC.LEA3.f	193	240	Light
BnaC.LEA3.f	249	296	Light
BnaC.LEA3.f	250	296	Light
BnaC.LEA3.f	1759	1806	Light
BnaC.LEA3.f	1533	1578	ABA
BnaC.LEA3.f	1649	1696	ABA
BnaC.LEA3.f	1836	1881	MeJA
BnaC.LEA3.f	1836	1881	MeJA
BnaC.LEA3.f	17	65	Light
BnaC.LEA3.f	64	112	Light
BnaC.LEA3.f	1637	1685	Light
BnaC.LEA3.f	199	246	MYB binding site
BnaC.LEA3.f	563	610	Auxin
BnaC.LEA3.f	811	860	Stress
BnaC.LEA3.f	258	304	Light
BnaC.LEA3.f	825	871	Light
BnaC.LEA3.f	1290	1336	Light
BnaC.LEA3.f	158	204	Low-Temperature
BnaC.LEA3.f	1492	1538	Light
BnaC.LEA3.f	1533	1581	Light
BnaC.LEA3.f	1721	1767	Light
BnaC.LEA3.f	988	1037	Circadian
BnaC.LEA3.f	185	235	Light
BnaA.LEA3.g	752	798	Light
BnaA.LEA3.g	27	73	MYB binding site
BnaA.LEA3.g	442	488	MYB binding site
BnaA.LEA3.g	1340	1386	MYB binding site
BnaA.LEA3.g	327	377	Light
BnaA.LEA3.g	629	675	Light
BnaA.LEA3.g	1544	1590	Light
BnaA.LEA3.g	676	724	Light
BnaA.LEA3.g	1646	1694	Light
BnaA.LEA3.g	1562	1607	MeJA
BnaA.LEA3.g	1834	1879	MeJA
BnaA.LEA3.g	1562	1607	MeJA
BnaA.LEA3.g	1834	1879	MeJA
BnaA.LEA3.g	81	128	ABA
BnaA.LEA3.g	627	676	ABA
BnaA.LEA3.g	630	675	ABA
BnaA.LEA3.g	1544	1589	ABA
BnaA.LEA3.g	202	248	Auxin
BnaA.LEA3.g	1949	1995	Auxin
BnaA.LEA3.g	154	200	Low-Temperature
BnaA.LEA3.g	541	587	Low-Temperature
BnaA.LEA3.g	1105	1151	Low-Temperature
BnaA.LEA3.g	1190	1236	Low-Temperature
BnaA.LEA3.g	1864	1913	SA
BnaA.LEA3.g	416	462	Light
BnaA.LEA3.g	1502	1548	Light
BnaA.LEA3.g	1544	1592	Light
BnaC.LEA4-1.a	423	472	Light
BnaC.LEA4-1.a	1743	1789	Auxin
BnaC.LEA4-1.a	616	662	Light
BnaC.LEA4-1.a	776	822	Light
BnaC.LEA4-1.a	1063	1109	Light
BnaC.LEA4-1.a	1865	1911	Light
BnaC.LEA4-1.a	844	890	Light
BnaC.LEA4-1.a	1115	1161	Light
BnaC.LEA4-1.a	1826	1872	Light
BnaC.LEA4-1.a	1921	1971	Light
BnaC.LEA4-1.a	425	471	Light
BnaC.LEA4-1.a	895	943	Light
BnaC.LEA4-1.a	1516	1562	Light
BnaC.LEA4-1.a	1726	1772	Light
BnaC.LEA4-1.a	1747	1795	Light
BnaC.LEA4-1.a	1748	1794	Light
BnaC.LEA4-1.a	1854	1900	Light
BnaC.LEA4-1.a	321	367	MYB binding site
BnaC.LEA4-1.a	539	586	Light
BnaC.LEA4-1.a	640	687	Light
BnaC.LEA4-1.a	1674	1721	Light
BnaC.LEA4-1.a	1675	1721	Light
BnaC.LEA4-1.a	1746	1795	Light
BnaC.LEA4-1.a	1593	1641	Light
BnaC.LEA4-1.a	895	941	Light
BnaC.LEA4-1.a	1491	1537	Light
BnaC.LEA4-1.a	1726	1772	Light
BnaC.LEA4-1.a	1748	1794	Light
BnaC.LEA4-1.a	1831	1877	Light
BnaC.LEA4-1.a	194	239	MeJA
BnaC.LEA4-1.a	418	463	MeJA
BnaC.LEA4-1.a	1856	1901	MeJA
BnaC.LEA4-1.a	1884	1931	MYB binding site
BnaC.LEA4-1.a	194	239	MeJA
BnaC.LEA4-1.a	418	463	MeJA
BnaC.LEA4-1.a	1856	1901	MeJA
BnaC.LEA4-1.a	95	142	Endosperm expression
BnaC.LEA4-1.a	1811	1858	Endosperm expression
BnaC.LEA4-1.a	173	220	ABA
BnaC.LEA4-1.a	426	471	ABA
BnaC.LEA4-1.a	895	940	ABA
BnaC.LEA4-1.a	1492	1537	ABA
BnaC.LEA4-1.a	1517	1562	ABA
BnaC.LEA4-1.a	1726	1772	ABA
BnaC.LEA4-1.a	1727	1772	ABA
BnaC.LEA4-1.a	1746	1795	ABA
BnaC.LEA4-1.a	1748	1794	ABA
BnaC.LEA4-1.a	1749	1794	ABA
BnaC.LEA4-1.a	1831	1876	ABA
BnaC.LEA4-1.a	1854	1899	ABA
BnaC.LEA4-1.b	1331	1377	Light
BnaC.LEA4-1.b	1472	1521	Stress
BnaC.LEA4-1.b	1960	2009	Stress
BnaC.LEA4-1.b	1084	1130	Light
BnaC.LEA4-1.b	625	674	Light
BnaC.LEA4-1.b	1321	1370	Light
BnaC.LEA4-1.b	1366	1415	Light
BnaC.LEA4-1.b	758	804	Light
BnaC.LEA4-1.b	720	768	Light
BnaC.LEA4-1.b	96	143	GA
BnaC.LEA4-1.b	1198	1245	GA
BnaC.LEA4-1.b	1630	1680	Light
BnaC.LEA4-1.b	1243	1291	Light
BnaC.LEA4-1.b	1526	1572	Light
BnaC.LEA4-1.b	758	803	ABA
BnaA.LEA4-1.a	1532	1577	ABA
BnaA.LEA4-1.a	725	773	Light
BnaA.LEA4-1.a	1155	1204	Light
BnaA.LEA4-1.a	67	114	GA
BnaA.LEA4-1.a	1197	1244	GA
BnaA.LEA4-1.a	1242	1290	Light
BnaA.LEA4-1.a	1022	1068	MYB binding site
BnaA.LEA4-1.a	416	465	Light
BnaA.LEA4-1.a	1532	1578	Light
BnaA.LEA4-1.a	523	572	Light
BnaA.LEA4-1.a	630	679	Light
BnaA.LEA4-1.a	1314	1363	Light
BnaA.LEA4-1.a	465	511	Light
BnaA.LEA4-1.a	1466	1515	Stress
BnaA.LEA4-1.a	1959	2008	Stress
BnaA.LEA4-1.b	1043	1089	Light
BnaA.LEA4-1.b	175	221	Low-Temperature
BnaA.LEA4-1.b	1739	1785	Low-Temperature
BnaA.LEA4-1.b	313	362	SA
BnaA.LEA4-1.b	1822	1871	SA
BnaA.LEA4-1.b	14	60	Light
BnaA.LEA4-1.b	773	819	Light
BnaA.LEA4-1.b	1986	2032	Light
BnaA.LEA4-1.b	1852	1901	Light
BnaA.LEA4-1.b	108	158.5	Light
BnaA.LEA4-1.b	1765	1814	Light
BnaA.LEA4-1.b	1766	1812	Light
BnaA.LEA4-1.b	1795	1844	Light
BnaA.LEA4-1.b	1797	1843	Light
BnaA.LEA4-1.b	22	72	Light
BnaA.LEA4-1.b	4	50	Light
BnaA.LEA4-1.b	1314	1360	Light
BnaA.LEA4-1.b	554	601	Light
BnaA.LEA4-1.b	1797	1843	Light
BnaA.LEA4-1.b	1861	1907	Light
BnaA.LEA4-1.b	641	688	GA
BnaA.LEA4-1.b	1801	1846	MeJA
BnaA.LEA4-1.b	1801	1846	MeJA
BnaA.LEA4-1.b	1084	1133	ABA
BnaA.LEA4-1.b	1767	1812	ABA
BnaA.LEA4-1.b	1797	1843	ABA
BnaA.LEA4-1.b	1798	1843	ABA
BnaA.LEA4-1.b	1861	1906	ABA
BnaA.LEA4-1.b	692	739	Endosperm expression
BnaC.LEA4-1.c	838	884	Light
BnaC.LEA4-1.c	1406	1452	Light
BnaC.LEA4-1.c	1739	1785	Low-Temperature
BnaC.LEA4-1.c	943	992	SA
BnaC.LEA4-1.c	1822	1871	SA
BnaC.LEA4-1.c	1300	1349	Light
BnaC.LEA4-1.c	1764	1813	Light
BnaC.LEA4-1.c	1986	2032	Light
BnaC.LEA4-1.c	1852	1901	Light
BnaC.LEA4-1.c	478	524	Light
BnaC.LEA4-1.c	1090	1136	Light
BnaC.LEA4-1.c	1765	1814	Light
BnaC.LEA4-1.c	1766	1812	Light
BnaC.LEA4-1.c	128	177	Wound
BnaC.LEA4-1.c	1301	1347	Light
BnaC.LEA4-1.c	1797	1843	Light
BnaC.LEA4-1.c	1861	1907	Light
BnaC.LEA4-1.c	1448	1495	Light
BnaC.LEA4-1.c	310	355	MeJA
BnaC.LEA4-1.c	1801	1846	MeJA
BnaC.LEA4-1.c	556	603	Auxin
BnaC.LEA4-1.c	614	661	Auxin
BnaC.LEA4-1.c	310	355	MeJA
BnaC.LEA4-1.c	1801	1846	MeJA
BnaC.LEA4-1.c	1090	1135	ABA
BnaC.LEA4-1.c	1301	1346	ABA
BnaC.LEA4-1.c	1767	1812	ABA
BnaC.LEA4-1.c	1798	1843	ABA
BnaC.LEA4-1.c	1861	1906	ABA
BnaC.LEA4-1.c	565	611	Meristem expression
BnaC.LEA4-2.a	147	193	Auxin
BnaC.LEA4-2.a	1985	2031	Auxin
BnaC.LEA4-2.a	1359	1405	Light
BnaC.LEA4-2.a	1197	1243	Low-Temperature
BnaC.LEA4-2.a	312	362	Light
BnaC.LEA4-2.a	561	607	Light
BnaC.LEA4-2.a	28	78	Light
BnaC.LEA4-2.a	238	288	Light
BnaC.LEA4-2.a	1494	1545	Endosperm expression
BnaC.LEA4-2.a	269	315	Light
BnaC.LEA4-2.a	722	768	Light
BnaC.LEA4-2.a	79	126	Light
BnaC.LEA4-2.a	1913	1959	MYB binding site
BnaC.LEA4-2.a	702	751	Light
BnaC.LEA4-2.a	1721	1768	GA
BnaC.LEA4-2.a	1760	1807	GA
BnaC.LEA4-2.a	326	373	GA
BnaC.LEA4-2.a	648	693	MeJA
BnaC.LEA4-2.a	1601	1646	MeJA
BnaC.LEA4-2.a	1718	1763	MeJA
BnaC.LEA4-2.a	648	693	MeJA
BnaC.LEA4-2.a	1601	1646	MeJA
BnaC.LEA4-2.a	1718	1763	MeJA
BnaC.LEA4-2.a	1765	1812	Endosperm expression
BnaA.LEA4-2.a	214	259	MeJA
BnaA.LEA4-2.a	439	484	MeJA
BnaA.LEA4-2.a	1849	1894	MeJA
BnaA.LEA4-2.a	214	259	MeJA
BnaA.LEA4-2.a	439	484	MeJA
BnaA.LEA4-2.a	1849	1894	MeJA
BnaA.LEA4-2.a	9	54	ABA
BnaA.LEA4-2.a	193	240	ABA
BnaA.LEA4-2.a	447	492	ABA
BnaA.LEA4-2.a	900	945	ABA
BnaA.LEA4-2.a	1719	1765	ABA
BnaA.LEA4-2.a	1720	1765	ABA
BnaA.LEA4-2.a	1739	1788	ABA
BnaA.LEA4-2.a	1741	1787	ABA
BnaA.LEA4-2.a	1742	1787	ABA
BnaA.LEA4-2.a	1824	1869	ABA
BnaA.LEA4-2.a	1847	1892	ABA
BnaA.LEA4-2.a	115	162	Endosperm expression
BnaA.LEA4-2.a	1804	1851	Endosperm expression
BnaA.LEA4-2.a	1739	1788	Light
BnaA.LEA4-2.a	-1	49	Light
BnaA.LEA4-2.a	560	607	Light
BnaA.LEA4-2.a	857	903	Light
BnaA.LEA4-2.a	341	387	MYB binding site
BnaA.LEA4-2.a	917	967	Light
BnaA.LEA4-2.a	8	54	Light
BnaA.LEA4-2.a	900	946	Light
BnaA.LEA4-2.a	1719	1765	Light
BnaA.LEA4-2.a	1741	1787	Light
BnaA.LEA4-2.a	1824	1870	Light
BnaA.LEA4-2.a	858	908.5	MYB binding site
BnaA.LEA4-2.a	917	966	Light
BnaA.LEA4-2.a	1914	1964	Light
BnaA.LEA4-2.a	446	492	Light
BnaA.LEA4-2.a	1719	1765	Light
BnaA.LEA4-2.a	1740	1788	Light
BnaA.LEA4-2.a	1741	1787	Light
BnaA.LEA4-2.a	1847	1893	Light
BnaA.LEA4-2.a	1736	1782	Auxin
BnaA.LEA4-2.a	444	493	Light
BnaA.LEA4-2.a	1098	1144	Light
BnaA.LEA4-2.a	1151	1197	Light
BnaA.LEA4-2.a	1674	1720	Light
BnaA.LEA4-2.a	1819	1865	Light
BnaC.LEA4-2.b	310	356	Light
BnaC.LEA4-2.b	1193	1239	Light
BnaC.LEA4-2.b	1865	1915	Light
BnaC.LEA4-2.b	1388	1437	Circadian
BnaC.LEA4-2.b	590	636	Light
BnaC.LEA4-2.b	1780	1826	Light
BnaC.LEA4-2.b	1785	1831	Light
BnaC.LEA4-2.b	1829	1875	Light
BnaC.LEA4-2.b	1879	1925	Light
BnaC.LEA4-2.b	1058	1104	Light
BnaC.LEA4-2.b	1174	1220	Light
BnaC.LEA4-2.b	1262	1308	Light
BnaC.LEA4-2.b	1780	1826	Light
BnaC.LEA4-2.b	1879	1925	Light
BnaC.LEA4-2.b	641	689	Light
BnaC.LEA4-2.b	1827	1876	Light
BnaC.LEA4-2.b	1258	1304	Light
BnaC.LEA4-2.b	1765	1813	Seed
BnaC.LEA4-2.b	590	635	ABA
BnaC.LEA4-2.b	1059	1104	ABA
BnaC.LEA4-2.b	1175	1220	ABA
BnaC.LEA4-2.b	1263	1308	ABA
BnaC.LEA4-2.b	1778	1827	ABA
BnaC.LEA4-2.b	1780	1826	ABA
BnaC.LEA4-2.b	1781	1826	ABA
BnaC.LEA4-2.b	1829	1877	ABA
BnaC.LEA4-2.b	1830	1875	ABA
BnaC.LEA4-2.b	1879	1925	ABA
BnaC.LEA4-2.b	1880	1925	ABA
BnaC.LEA4-2.b	483	528	MeJA
BnaC.LEA4-2.b	1095	1140	MeJA
BnaC.LEA4-2.b	1130	1175	MeJA
BnaC.LEA4-2.b	483	528	MeJA
BnaC.LEA4-2.b	1095	1140	MeJA
BnaC.LEA4-2.b	1130	1175	MeJA
BnaC.LEA4-3.a	408	454	Light
BnaC.LEA4-3.a	415	461	Light
BnaC.LEA4-3.a	464	510	Light
BnaC.LEA4-3.a	1014	1060	Light
BnaC.LEA4-3.a	1734	1783	Light
BnaC.LEA4-3.a	1736	1782	Light
BnaC.LEA4-3.a	1774	1820	Light
BnaC.LEA4-3.a	1863	1912	Light
BnaC.LEA4-3.a	1865	1911	Light
BnaC.LEA4-3.a	1452	1498	Light
BnaC.LEA4-3.a	1851	1901	Light
BnaC.LEA4-3.a	1963	2011	Light
BnaC.LEA4-3.a	1168	1213	MeJA
BnaC.LEA4-3.a	1168	1213	MeJA
BnaC.LEA4-3.a	416	461	ABA
BnaC.LEA4-3.a	457	502	ABA
BnaC.LEA4-3.a	1426	1471	ABA
BnaC.LEA4-3.a	1734	1783	ABA
BnaC.LEA4-3.a	1736	1782	ABA
BnaC.LEA4-3.a	1737	1782	ABA
BnaC.LEA4-3.a	1774	1822	ABA
BnaC.LEA4-3.a	1775	1820	ABA
BnaC.LEA4-3.a	1835	1880	ABA
BnaC.LEA4-3.a	1865	1911	ABA
BnaC.LEA4-3.a	1866	1911	ABA
BnaC.LEA4-3.a	140	186	MYB binding site
BnaC.LEA4-3.a	280	326	MYB binding site
BnaC.LEA4-3.a	1618	1664	MYB binding site
BnaC.LEA4-3.a	1483	1530	GA
BnaC.LEA4-3.a	823	870	Light
BnaC.LEA4-3.a	1662	1708	Auxin
BnaC.LEA4-3.a	980	1026	Low-Temperature
BnaC.LEA4-3.a	510	556	Light
BnaC.LEA4-3.a	796	842	Light
BnaC.LEA4-3.a	1721	1769	Seed
BnaC.LEA4-3.a	1372	1419	Endosperm expression
BnaC.LEA4-3.a	1772	1821	Light
BnaC.LEA4-3.a	71	117	Light
BnaC.LEA4-3.a	174	220	Light
BnaC.LEA4-3.a	973	1019	Light
BnaC.LEA4-3.a	975	1021	Light
BnaC.LEA4-3.a	1536	1582	Light
BnaC.LEA4-3.a	457	503	Light
BnaC.LEA4-3.a	1426	1472	Light
BnaC.LEA4-3.a	1736	1782	Light
BnaC.LEA4-3.a	1834	1880	Light
BnaC.LEA4-3.a	1865	1911	Light
BnaA.LEA4-3.a	1721	1769	Seed
BnaA.LEA4-3.a	746	791	ABA
BnaA.LEA4-3.a	1426	1471	ABA
BnaA.LEA4-3.a	1734	1783	ABA
BnaA.LEA4-3.a	1736	1782	ABA
BnaA.LEA4-3.a	1737	1782	ABA
BnaA.LEA4-3.a	1774	1822	ABA
BnaA.LEA4-3.a	1775	1820	ABA
BnaA.LEA4-3.a	1835	1880	ABA
BnaA.LEA4-3.a	1865	1911	ABA
BnaA.LEA4-3.a	1866	1911	ABA
BnaA.LEA4-3.a	1372	1419	Endosperm expression
BnaA.LEA4-3.a	1963	2011	Light
BnaA.LEA4-3.a	556	601	MeJA
BnaA.LEA4-3.a	556	601	MeJA
BnaA.LEA4-3.a	1855	1902	Light
BnaA.LEA4-3.a	99	147	Light
BnaA.LEA4-3.a	1483	1530	GA
BnaA.LEA4-3.a	746	792	Light
BnaA.LEA4-3.a	1426	1472	Light
BnaA.LEA4-3.a	1736	1782	Light
BnaA.LEA4-3.a	1834	1880	Light
BnaA.LEA4-3.a	1865	1911	Light
BnaA.LEA4-3.a	1772	1821	Light
BnaA.LEA4-3.a	1536	1582	Light
BnaA.LEA4-3.a	889	938	Light
BnaA.LEA4-3.a	541	590	Light
BnaA.LEA4-3.a	746	794	Light
BnaA.LEA4-3.a	1734	1783	Light
BnaA.LEA4-3.a	1736	1782	Light
BnaA.LEA4-3.a	1774	1820	Light
BnaA.LEA4-3.a	1863	1912	Light
BnaA.LEA4-3.a	1865	1911	Light
BnaA.LEA4-3.a	1662	1708	Auxin
BnaA.LEA4-3.a	910	956	Light
BnaA.LEA4-3.a	1452	1498	Light
BnaA.LEA4-3.b	540	586	Light
BnaA.LEA4-3.b	929	975	Light
BnaA.LEA4-3.b	1778	1824	Light
BnaA.LEA4-3.b	852	901	SA
BnaA.LEA4-3.b	513	559	Light
BnaA.LEA4-3.b	1715	1761	Light
BnaA.LEA4-3.b	1753	1799	Light
BnaA.LEA4-3.b	1814	1863	Light
BnaA.LEA4-3.b	1815	1864	Light
BnaA.LEA4-3.b	1816	1862	Light
BnaA.LEA4-3.b	498	548	Light
BnaA.LEA4-3.b	1041	1088	GA
BnaA.LEA4-3.b	1036	1084	Light
BnaA.LEA4-3.b	1214	1262	Light
BnaA.LEA4-3.b	1715	1761	Light
BnaA.LEA4-3.b	1816	1862	Light
BnaA.LEA4-3.b	70	117	GA
BnaA.LEA4-3.b	1689	1736	GA
BnaA.LEA4-3.b	1751	1800	Light
BnaA.LEA4-3.b	488	534	Light
BnaA.LEA4-3.b	1912	1959	Light
BnaA.LEA4-3.b	1913	1959	Light
BnaA.LEA4-3.b	227	275	Light
BnaA.LEA4-3.b	552	600	Light
BnaA.LEA4-3.b	1246	1294	Light
BnaA.LEA4-3.b	1715	1761	ABA
BnaA.LEA4-3.b	1716	1761	ABA
BnaA.LEA4-3.b	1753	1801	ABA
BnaA.LEA4-3.b	1754	1799	ABA
BnaA.LEA4-3.b	1814	1863	ABA
BnaA.LEA4-3.b	1816	1862	ABA
BnaA.LEA4-3.b	1817	1862	ABA
BnaA.LEA4-3.b	133	180	Auxin
BnaC.LEA4-3.b	1746	1795	Light
BnaC.LEA4-3.b	1026	1072	Light
BnaC.LEA4-3.b	1326	1374	Light
BnaC.LEA4-3.b	1710	1756	Light
BnaC.LEA4-3.b	1811	1857	Light
BnaC.LEA4-3.b	513	560	GA
BnaC.LEA4-3.b	1684	1731	GA
BnaC.LEA4-3.b	670	717	Auxin
BnaC.LEA4-3.b	1710	1756	ABA
BnaC.LEA4-3.b	1711	1756	ABA
BnaC.LEA4-3.b	1748	1796	ABA
BnaC.LEA4-3.b	1749	1794	ABA
BnaC.LEA4-3.b	1809	1858	ABA
BnaC.LEA4-3.b	1811	1857	ABA
BnaC.LEA4-3.b	1812	1857	ABA
BnaC.LEA4-3.b	1357	1405	Light
BnaC.LEA4-3.b	490	536	Light
BnaC.LEA4-3.b	1051	1097	Light
BnaC.LEA4-3.b	1078	1124	Light
BnaC.LEA4-3.b	1773	1819	Light
BnaC.LEA4-3.b	1710	1756	Light
BnaC.LEA4-3.b	1748	1794	Light
BnaC.LEA4-3.b	1809	1858	Light
BnaC.LEA4-3.b	1810	1859	Light
BnaC.LEA4-3.b	1811	1857	Light
BnaC.LEA4-4.a	1223	1273	Light
BnaC.LEA4-4.a	1301	1347	Light
BnaC.LEA4-4.a	1780	1826	Light
BnaC.LEA4-4.a	917	965	Light
BnaC.LEA4-4.a	1287	1335	Light
BnaC.LEA4-4.a	762	808	MYB binding site
BnaC.LEA4-4.a	1844	1890	Light
BnaC.LEA4-4.a	1407	1454	GA
BnaC.LEA4-4.a	250	300	Light
BnaC.LEA4-4.a	602	649	Auxin
BnaC.LEA4-4.a	1844	1890	ABA
BnaC.LEA4-4.a	1845	1890	ABA
BnaC.LEA4-4.a	1364	1411	Endosperm expression
BnaC.LEA4-4.a	1876	1922	Meristem expression
BnaC.LEA4-4.a	460	506	Low-Temperature
BnaC.LEA4-4.a	592	638	Auxin
BnaC.LEA4-4.a	1118	1167	Stress
BnaC.LEA4-4.a	870	923	Light
BnaC.LEA4-4.a	1544	1593	Circadian
BnaC.LEA4-4.a	573	622	Light
BnaC.LEA4-4.a	1843	1891	Light
BnaC.LEA4-4.a	1844	1890	Light
BnaA.LEA4-4.a	151	197	Low-Temperature
BnaA.LEA4-4.a	1025	1071	Low-Temperature
BnaA.LEA4-4.a	775	821	Light
BnaA.LEA4-4.a	797	843	Light
BnaA.LEA4-4.a	801	847	Light
BnaA.LEA4-4.a	1917	1963	Auxin
BnaA.LEA4-4.a	728	777	Circadian
BnaA.LEA4-4.a	392	440	Light
BnaA.LEA4-4.a	393	439	Light
BnaA.LEA4-4.a	443	489	Light
BnaA.LEA4-4.a	1852	1898	Light
BnaA.LEA4-4.a	900	948	Light
BnaA.LEA4-4.a	1456	1505	Light
BnaA.LEA4-4.a	758	804	MYB binding site
BnaA.LEA4-4.a	303	349	Light
BnaA.LEA4-4.a	1101	1147	Light
BnaA.LEA4-4.a	1984	2032	Light
BnaA.LEA4-4.a	632	678	Light
BnaA.LEA4-4.a	1482	1529	GA
BnaA.LEA4-4.a	94	139	MeJA
BnaA.LEA4-4.a	626	671	MeJA
BnaA.LEA4-4.a	671	716	MeJA
BnaA.LEA4-4.a	94	139	MeJA
BnaA.LEA4-4.a	626	671	MeJA
BnaA.LEA4-4.a	671	716	MeJA
BnaA.LEA4-4.a	394	439	ABA
BnaA.LEA4-4.a	444	489	ABA
BnaA.LEA4-4.a	633	678	ABA
BnaA.LEA4-4.a	1853	1898	ABA
BnaA.LEA4-4.b	86	132	Light
BnaA.LEA4-4.b	469	515	Light
BnaA.LEA4-4.b	611	657	Light
BnaA.LEA4-4.b	845	892	Light
BnaA.LEA4-4.b	1371	1417	Light
BnaA.LEA4-4.b	692	739	Light
BnaA.LEA4-4.b	1802	1849	Light
BnaA.LEA4-4.b	1842	1888	Light
BnaA.LEA4-4.b	1849	1895	Light
BnaA.LEA4-4.b	439	487	Light
BnaA.LEA4-4.b	156	203	GA
BnaA.LEA4-4.b	1560	1607	GA
BnaA.LEA4-4.b	1650	1697	GA
BnaA.LEA4-4.b	1580	1625	MeJA
BnaA.LEA4-4.b	1580	1625	MeJA
BnaA.LEA4-4.b	1020	1066	Meristem expression
BnaA.LEA4-4.b	1775	1821	Meristem expression
BnaA.LEA4-4.b	1874	1920	Meristem expression
BnaA.LEA4-4.b	1333	1378	ABA
BnaA.LEA4-4.b	1825	1870	ABA
BnaA.LEA4-4.b	1842	1888	ABA
BnaA.LEA4-4.b	1843	1888	ABA
BnaA.LEA4-4.b	1849	1894	ABA
BnaA.LEA4-4.b	1313	1362	SA
BnaA.LEA4-4.b	254	300	Auxin
BnaA.LEA4-4.b	371	420	Light
BnaA.LEA4-4.b	893	939	Light
BnaA.LEA4-4.b	1333	1379	Light
BnaA.LEA4-4.b	1824	1870	Light
BnaA.LEA4-4.b	1841	1889	Light
BnaA.LEA4-4.b	1842	1888	Light
BnaC.LEA4-5.a	103	149	Auxin
BnaC.LEA4-5.a	253	299	Light
BnaC.LEA4-5.a	1567	1616	SA
BnaC.LEA4-5.a	1629	1678	SA
BnaC.LEA4-5.a	379	428	Stress
BnaC.LEA4-5.a	921	970	Stress
BnaC.LEA4-5.a	1970	2019	Stress
BnaC.LEA4-5.a	574	620	Light
BnaC.LEA4-5.a	1647	1693	Light
BnaC.LEA4-5.a	1790	1836	Light
BnaC.LEA4-5.a	1807	1855	Light
BnaC.LEA4-5.a	1808	1854	Light
BnaC.LEA4-5.a	444	491	Light
BnaC.LEA4-5.a	1191	1238	Light
BnaC.LEA4-5.a	1252	1299	Light
BnaC.LEA4-5.a	1523	1572	Light
BnaC.LEA4-5.a	186	236	Light
BnaC.LEA4-5.a	1899	1949	Light
BnaC.LEA4-5.a	1198	1245	GA
BnaC.LEA4-5.a	441	488	Light
BnaC.LEA4-5.a	463	510	Light
BnaC.LEA4-5.a	1790	1836	Light
BnaC.LEA4-5.a	1808	1854	Light
BnaC.LEA4-5.a	752	800	Light
BnaC.LEA4-5.a	159	204	MeJA
BnaC.LEA4-5.a	1366	1411	MeJA
BnaC.LEA4-5.a	1822	1869	MYB binding site
BnaC.LEA4-5.a	159	204	MeJA
BnaC.LEA4-5.a	1366	1411	MeJA
BnaC.LEA4-5.a	1790	1836	ABA
BnaC.LEA4-5.a	1791	1836	ABA
BnaC.LEA4-5.a	1808	1854	ABA
BnaC.LEA4-5.a	1809	1854	ABA
BnaA.LEA4-5.a	613	662	Stress
BnaA.LEA4-5.a	1191	1240	Stress
BnaA.LEA4-5.a	1970	2019	Stress
BnaA.LEA4-5.a	808	854	Light
BnaA.LEA4-5.a	1644	1693	SA
BnaA.LEA4-5.a	445	491	Light
BnaA.LEA4-5.a	19	65	Auxin
BnaA.LEA4-5.a	930	979	Light
BnaA.LEA4-5.a	1790	1836	Light
BnaA.LEA4-5.a	1807	1855	Light
BnaA.LEA4-5.a	1808	1854	Light
BnaA.LEA4-5.a	163	212	Light
BnaA.LEA4-5.a	1316	1363	GA
BnaA.LEA4-5.a	979	1027	Light
BnaA.LEA4-5.a	929	979	Light
BnaA.LEA4-5.a	1790	1836	Light
BnaA.LEA4-5.a	1808	1854	Light
BnaA.LEA4-5.a	675	722	Light
BnaA.LEA4-5.a	378	428	Light
BnaA.LEA4-5.a	1575	1624	Light
BnaA.LEA4-5.a	1790	1836	ABA
BnaA.LEA4-5.a	1791	1836	ABA
BnaA.LEA4-5.a	1808	1854	ABA
BnaA.LEA4-5.a	1809	1854	ABA
BnaA.LEA4-5.a	351	396	MeJA
BnaA.LEA4-5.a	538	583	MeJA
BnaA.LEA4-5.a	1242	1287	MeJA
BnaA.LEA4-5.a	1500	1545	MeJA
BnaA.LEA4-5.a	351	396	MeJA
BnaA.LEA4-5.a	538	583	MeJA
BnaA.LEA4-5.a	1242	1287	MeJA
BnaA.LEA4-5.a	1500	1545	MeJA
BnaA.LEA4-5.a	1822	1869	MYB binding site
BnaA.LEA4-5.b	983	1029	Light
BnaA.LEA4-5.b	1240	1286	Light
BnaA.LEA4-5.b	1465	1511	Light
BnaA.LEA4-5.b	1542	1588	Light
BnaA.LEA4-5.b	1822	1870	Light
BnaA.LEA4-5.b	1823	1869	Light
BnaA.LEA4-5.b	1841	1887	Light
BnaA.LEA4-5.b	1855	1901	Light
BnaA.LEA4-5.b	1050	1097	GA
BnaA.LEA4-5.b	1201	1248	GA
BnaA.LEA4-5.b	7	55	Light
BnaA.LEA4-5.b	1823	1869	Light
BnaA.LEA4-5.b	1841	1887	Light
BnaA.LEA4-5.b	1089	1137	Light
BnaA.LEA4-5.b	919	966	GA
BnaA.LEA4-5.b	1830	1875	MeJA
BnaA.LEA4-5.b	1830	1875	MeJA
BnaA.LEA4-5.b	684	730	Meristem expression
BnaA.LEA4-5.b	1823	1869	ABA
BnaA.LEA4-5.b	1824	1869	ABA
BnaA.LEA4-5.b	1839	1888	ABA
BnaA.LEA4-5.b	1841	1887	ABA
BnaA.LEA4-5.b	1842	1887	ABA
BnaC.LEA4-5.b	543	589	Low-Temperature
BnaC.LEA4-5.b	1455	1501	Low-Temperature
BnaC.LEA4-5.b	758	807	Stress
BnaC.LEA4-5.b	1437	1486	Stress
BnaC.LEA4-5.b	595	641	Light
BnaC.LEA4-5.b	609	655	Light
BnaC.LEA4-5.b	691	737	Light
BnaC.LEA4-5.b	849	895	Light
BnaC.LEA4-5.b	1137	1183	Light
BnaC.LEA4-5.b	1675	1723	Light
BnaC.LEA4-5.b	1676	1722	Light
BnaC.LEA4-5.b	1822	1870	Light
BnaC.LEA4-5.b	1823	1869	Light
BnaC.LEA4-5.b	1841	1887	Light
BnaC.LEA4-5.b	630	676	Light
BnaC.LEA4-5.b	1855	1901	Light
BnaC.LEA4-5.b	107	153	MYB binding site
BnaC.LEA4-5.b	595	641	Light
BnaC.LEA4-5.b	609	655	Light
BnaC.LEA4-5.b	1560	1606	Light
BnaC.LEA4-5.b	1676	1722	Light
BnaC.LEA4-5.b	1823	1869	Light
BnaC.LEA4-5.b	1841	1887	Light
BnaC.LEA4-5.b	824	871	Endosperm expression
BnaC.LEA4-5.b	342	388	Meristem expression
BnaC.LEA4-5.b	595	641	ABA
BnaC.LEA4-5.b	596	641	ABA
BnaC.LEA4-5.b	609	655	ABA
BnaC.LEA4-5.b	610	655	ABA
BnaC.LEA4-5.b	692	737	ABA
BnaC.LEA4-5.b	1560	1605	ABA
BnaC.LEA4-5.b	1676	1722	ABA
BnaC.LEA4-5.b	1677	1722	ABA
BnaC.LEA4-5.b	1823	1869	ABA
BnaC.LEA4-5.b	1824	1869	ABA
BnaC.LEA4-5.b	1838	1888	ABA
BnaC.LEA4-5.b	1839	1889	ABA
BnaC.LEA4-5.b	1841	1887	ABA
BnaC.LEA4-5.b	1842	1887	ABA
BnaC.LEA4-5.c	1584	1633	Stress
BnaC.LEA4-5.c	109	155	Light
BnaC.LEA4-5.c	356	402	Light
BnaC.LEA4-5.c	365	411	Light
BnaC.LEA4-5.c	379	425	Light
BnaC.LEA4-5.c	25	74	SA
BnaC.LEA4-5.c	873	919	Low-Temperature
BnaC.LEA4-5.c	1902	1948	Auxin
BnaC.LEA4-5.c	1808	1858.5	Light
BnaC.LEA4-5.c	1812	1860	Light
BnaC.LEA4-5.c	1813	1859	Light
BnaC.LEA4-5.c	1842	1888	Light
BnaC.LEA4-5.c	73	122	Circadian
BnaC.LEA4-5.c	259	306	GA
BnaC.LEA4-5.c	1813	1859	Light
BnaC.LEA4-5.c	1984	2032	Light
BnaC.LEA4-5.c	42	88	Light
BnaC.LEA4-5.c	564	610	Light
BnaC.LEA4-5.c	1692	1739	Light
BnaC.LEA4-5.c	1693	1739	Light
BnaC.LEA4-5.c	1813	1859	ABA
BnaC.LEA4-5.c	1814	1859	ABA
BnaC.LEA4-5.c	1843	1888	ABA
BnaC.LEA4-5.c	282	331	Light
BnaC.LEA4-5.c	1106	1151	MeJA
BnaC.LEA4-5.c	1243	1288	MeJA
BnaC.LEA4-5.c	1347	1392	MeJA
BnaC.LEA4-5.c	1106	1151	MeJA
BnaC.LEA4-5.c	1243	1288	MeJA
BnaC.LEA4-5.c	1347	1392	MeJA
BnaC.LEA4-5.c	974	1021	MYB binding site
BnaC.LEA4-6.a	370	419	Stress
BnaC.LEA4-6.a	1818	1867	Stress
BnaC.LEA4-6.a	1844	1890	Light
BnaC.LEA4-6.a	6	52	Low-Temperature
BnaC.LEA4-6.a	21	69	Light
BnaC.LEA4-6.a	1277	1324	Light
BnaC.LEA4-6.a	1624	1670	Light
BnaC.LEA4-6.a	1672	1721	Light
BnaC.LEA4-6.a	410	458	Seed
BnaC.LEA4-6.a	933	980	MYB binding site
BnaC.LEA4-6.a	1621	1668	MYB binding site
BnaC.LEA4-6.a	886	939	Light
BnaC.LEA4-6.a	244	290	Light
BnaC.LEA4-6.a	46	95	Light
BnaC.LEA4-6.a	750	796	Light
BnaC.LEA4-6.a	925	974	Light
BnaC.LEA4-6.a	1900	1949	Circadian
BnaC.LEA4-6.a	597	647	Light
BnaC.LEA4-6.a	819	868	Light
BnaC.LEA4-6.a	189	237	Light
BnaC.LEA4-6.a	856	904	Light
BnaC.LEA4-6.a	751	796	ABA
BnaC.LEA4-6.a	1385	1430	MeJA
BnaC.LEA4-6.a	1385	1430	MeJA
BnaA.LEA4-6.a	1745	1793	Light
BnaA.LEA4-6.a	1746	1792	Light
BnaA.LEA4-6.a	1809	1855	Light
BnaA.LEA4-6.a	54	100	Light
BnaA.LEA4-6.a	943	989	Auxin
BnaA.LEA4-6.a	1784	1830	Auxin
BnaA.LEA4-6.a	97	143	Light
BnaA.LEA4-6.a	413	459	Light
BnaA.LEA4-6.a	445	491	Light
BnaA.LEA4-6.a	565	611	Light
BnaA.LEA4-6.a	828	874	Light
BnaA.LEA4-6.a	869	915	Light
BnaA.LEA4-6.a	885	931	Light
BnaA.LEA4-6.a	913	959	Light
BnaA.LEA4-6.a	1746	1792	ABA
BnaA.LEA4-6.a	1747	1792	ABA
BnaA.LEA4-6.a	1809	1854	ABA
BnaA.LEA4-6.a	1965	2010	ABA
BnaA.LEA4-6.a	1980	2025	MeJA
BnaA.LEA4-6.a	1980	2025	MeJA
BnaA.LEA4-6.a	1746	1792	Light
BnaA.LEA4-6.a	1964	2010	Light
BnaA.LEA4-6.a	1198	1246	Light
BnaA.LEA4-6.a	1018	1071	Light
BnaA.LEA4-6.a	1341	1388	Light
BnaA.LEA4-6.a	1342	1388	Light
BnaA.LEA4-6.a	1579	1625	Light
BnaA.LEA4-6.a	1364	1412	Light
BnaA.LEA4-6.a	1646	1694	Light
BnaC.LEA4-6.a	591	637	Light
BnaC.LEA4-6.a	1761	1809	Light
BnaC.LEA4-6.a	1762	1808	Light
BnaC.LEA4-6.a	1609	1658	Light
BnaC.LEA4-6.a	481	530	Circadian
BnaC.LEA4-6.a	1543	1589	Low-Temperature
BnaC.LEA4-6.a	1796	1842	Low-Temperature
BnaC.LEA4-6.a	65	114	SA
BnaC.LEA4-6.a	1243	1289	Auxin
BnaC.LEA4-6.a	234	285	SA
BnaC.LEA4-6.a	1262	1311	Stress
BnaC.LEA4-6.a	425	471	Light
BnaC.LEA4-6.a	141	186	MeJA
BnaC.LEA4-6.a	219	264	MeJA
BnaC.LEA4-6.a	1058	1103	MeJA
BnaC.LEA4-6.a	141	186	MeJA
BnaC.LEA4-6.a	219	264	MeJA
BnaC.LEA4-6.a	1058	1103	MeJA
BnaC.LEA4-6.a	592	637	ABA
BnaC.LEA4-6.a	1762	1808	ABA
BnaC.LEA4-6.a	1763	1808	ABA
BnaC.LEA4-6.a	1823	1872	ABA
BnaC.LEA4-6.a	1825	1870	ABA
BnaC.LEA4-6.a	1322	1368	Light
BnaC.LEA4-6.a	458	504	MYB binding site
BnaC.LEA4-6.a	164	211	Light
BnaC.LEA4-6.a	1029	1076	Light
BnaC.LEA4-6.a	1762	1808	Light
BnaC.LEA4-6.a	1825	1871	Light
BnaA.LEA4-6.b	1233	1279	MYB binding site
BnaA.LEA4-6.b	851	900	Light
BnaA.LEA4-6.b	70	120	Light
BnaA.LEA4-6.b	1761	1807	Light
BnaA.LEA4-6.b	1824	1870	Light
BnaA.LEA4-6.b	904	949	MeJA
BnaA.LEA4-6.b	1843	1888	MeJA
BnaA.LEA4-6.b	904	949	MeJA
BnaA.LEA4-6.b	1843	1888	MeJA
BnaA.LEA4-6.b	1228	1275	Endosperm expression
BnaA.LEA4-6.b	1761	1807	ABA
BnaA.LEA4-6.b	1762	1807	ABA
BnaA.LEA4-6.b	1822	1871	ABA
BnaA.LEA4-6.b	1824	1869	ABA
BnaA.LEA4-6.b	62	108	Light
BnaA.LEA4-6.b	366	412	Light
BnaA.LEA4-6.b	1302	1348	Light
BnaA.LEA4-6.b	472	518	Low-Temperature
BnaA.LEA4-6.b	1795	1841	Low-Temperature
BnaA.LEA4-6.b	1766	1815	Stress
BnaA.LEA4-6.b	485	531	Light
BnaA.LEA4-6.b	1610	1659	Light
BnaA.LEA4-6.b	1760	1808	Light
BnaA.LEA4-6.b	1761	1807	Light
BnaA.LEA4-7.a	1496	1544	Light
BnaA.LEA4-7.a	437	485	Light
BnaA.LEA4-7.a	5	52	Light
BnaA.LEA4-7.a	887	933	MYB binding site
BnaA.LEA4-7.a	1917	1964	Light
BnaA.LEA4-7.a	1276	1323	GA
BnaA.LEA4-7.a	680	726	Light
BnaA.LEA4-7.a	999	1045	Light
BnaA.LEA4-7.a	1770	1816	Light
BnaA.LEA4-7.a	1870	1916	Light
BnaA.LEA4-7.a	1819	1866	MYB binding site
BnaA.LEA4-7.a	1240	1285	MeJA
BnaA.LEA4-7.a	1240	1285	MeJA
BnaA.LEA4-7.a	681	726	ABA
BnaA.LEA4-7.a	1000	1045	ABA
BnaA.LEA4-7.a	1771	1816	ABA
BnaA.LEA4-7.a	1851	1896	ABA
BnaA.LEA4-7.a	1868	1917	ABA
BnaA.LEA4-7.a	1870	1916	ABA
BnaA.LEA4-7.a	1871	1916	ABA
BnaA.LEA4-7.a	1262	1308	Auxin
BnaA.LEA4-7.a	251	297	Light
BnaA.LEA4-7.a	354	400	Light
BnaA.LEA4-7.a	370	416	Light
BnaA.LEA4-7.a	408	454	Light
BnaA.LEA4-7.a	648	694	Light
BnaA.LEA4-7.a	362	408	Light
BnaA.LEA4-7.a	1810	1856	Light
BnaA.LEA4-7.a	1850	1898	Light
BnaA.LEA4-7.a	1851	1897	Light
BnaA.LEA4-7.a	1870	1916	Light
BnaC.LEA4-7.a	1740	1785	ABA
BnaC.LEA4-7.a	1822	1867	ABA
BnaC.LEA4-7.a	1841	1887	ABA
BnaC.LEA4-7.a	1842	1887	ABA
BnaC.LEA4-7.a	1739	1785	Light
BnaC.LEA4-7.a	1841	1887	Light
BnaC.LEA4-7.a	154	201	GA
BnaC.LEA4-7.a	492	541	Light
BnaC.LEA4-7.a	1888	1935	Light
BnaC.LEA4-7.a	1314	1360	MYB binding site
BnaC.LEA4-7.a	509	555	Light
BnaC.LEA4-7.a	487	536	Light
BnaC.LEA4-7.a	160	209	Circadian
BnaC.LEA4-7.a	1356	1405	Circadian
BnaC.LEA4-7.a	1781	1827	Light
BnaC.LEA4-7.a	1821	1869	Light
BnaC.LEA4-7.a	1822	1868	Light
BnaC.LEA4-7.a	1841	1887	Light
BnaC.LEA4-7.a	501	547	Light
BnaC.LEA4-7.a	1554	1603	SA
BnaC.LEA4-7.a	303	349	Light
BnaC.LEA4-7.a	379	425	Light
BnaC.LEA4-7.a	546	592	Light
BnaC.LEA4-7.a	1084	1130	Light
BnaC.LEA4-7.a	1168	1214	Light
BnaC.LEA4-7.b	1374	1420	Meristem expression
BnaC.LEA4-7.b	676	723	ABA
BnaC.LEA4-7.b	1056	1101	ABA
BnaC.LEA4-7.b	1740	1789	ABA
BnaC.LEA4-7.b	1743	1788	ABA
BnaC.LEA4-7.b	1793	1842	ABA
BnaC.LEA4-7.b	1795	1841	ABA
BnaC.LEA4-7.b	1796	1841	ABA
BnaC.LEA4-7.b	1812	1858	ABA
BnaC.LEA4-7.b	1813	1858	ABA
BnaC.LEA4-7.b	551	598	GA
BnaC.LEA4-7.b	33	80	Light
BnaC.LEA4-7.b	1795	1841	Light
BnaC.LEA4-7.b	1812	1858	Light
BnaC.LEA4-7.b	51	98	Light
BnaC.LEA4-7.b	1740	1790	Root
BnaC.LEA4-7.b	570	619	Light
BnaC.LEA4-7.b	1056	1102	Light
BnaC.LEA4-7.b	1406	1452	Light
BnaC.LEA4-7.b	1742	1788	Light
BnaC.LEA4-7.b	1795	1841	Light
BnaC.LEA4-7.b	1812	1858	Light
BnaC.LEA4-7.b	964	1010	Light
BnaC.LEA4-7.b	256	302	Low-Temperature
BnaC.LEA4-7.b	430	476	Light
BnaA.LEA4-7.b	1812	1858	Light
BnaA.LEA4-7.b	642	689	GA
BnaA.LEA4-7.b	991	1038	Light
BnaA.LEA4-7.b	992	1038	Light
BnaA.LEA4-7.b	1392	1439	Light
BnaA.LEA4-7.b	380	426	MYB binding site
BnaA.LEA4-7.b	582	628	MYB binding site
BnaA.LEA4-7.b	1408	1454	MYB binding site
BnaA.LEA4-7.b	997	1042	ABA
BnaA.LEA4-7.b	1280	1325	ABA
BnaA.LEA4-7.b	1677	1726	ABA
BnaA.LEA4-7.b	1812	1858	ABA
BnaA.LEA4-7.b	1813	1858	ABA
BnaA.LEA4-7.b	722	775	Light
BnaA.LEA4-7.b	711	757	Light
BnaA.LEA4-7.b	222	268	Light
BnaA.LEA4-7.b	868	914	Light
BnaA.LEA4-7.b	600	649	SA
BnaA.LEA4-7.b	997	1043	Light
BnaA.LEA4-7.b	1279	1325	Light
BnaA.LEA4-7.b	1676	1727	Light
BnaA.LEA4-7.b	1812	1858	Light
BnaA.LEA4-7.b	1325	1375	Light
BnaC.LEA4-7.c	251	300	ABA
BnaC.LEA4-7.c	253	299	ABA
BnaC.LEA4-7.c	254	299	ABA
BnaC.LEA4-7.c	1037	1082	ABA
BnaC.LEA4-7.c	1430	1479	ABA
BnaC.LEA4-7.c	1738	1787	ABA
BnaC.LEA4-7.c	1740	1786	ABA
BnaC.LEA4-7.c	1741	1786	ABA
BnaC.LEA4-7.c	1792	1841	ABA
BnaC.LEA4-7.c	1794	1840	ABA
BnaC.LEA4-7.c	1795	1840	ABA
BnaC.LEA4-7.c	1812	1858	ABA
BnaC.LEA4-7.c	1813	1858	ABA
BnaC.LEA4-7.c	253	299	Light
BnaC.LEA4-7.c	1740	1786	Light
BnaC.LEA4-7.c	1794	1840	Light
BnaC.LEA4-7.c	1812	1858	Light
BnaC.LEA4-7.c	281	328	GA
BnaC.LEA4-7.c	490	537	GA
BnaC.LEA4-7.c	260	306	MYB binding site
BnaC.LEA4-7.c	429	475	MYB binding site
BnaC.LEA4-7.c	758	805	Light
BnaC.LEA4-7.c	759	805	Light
BnaC.LEA4-7.c	1479	1526	Light
BnaC.LEA4-7.c	1480	1526	Light
BnaC.LEA4-7.c	250	301	Light
BnaC.LEA4-7.c	251	300	Light
BnaC.LEA4-7.c	253	299	Light
BnaC.LEA4-7.c	764	810	Light
BnaC.LEA4-7.c	1036	1082	Light
BnaC.LEA4-7.c	1429	1480	Light
BnaC.LEA4-7.c	1740	1786	Light
BnaC.LEA4-7.c	1794	1840	Light
BnaC.LEA4-7.c	1812	1858	Light
BnaC.LEA4-7.c	1082	1132	Light
BnaC.LEA4-7.c	559	605	Light
BnaC.LEA4-7.c	1122	1168	Light
BnaC.LEA4-7.c	1553	1599	Light
BnaC.LEA4-7.c	1592	1638	Light
BnaC.LEA4-7.c	570	623	Light
BnaC.LEA4-7.c	447	496	SA
BnaC.LEA4-7.c	1666	1712	Light
BnaA.LEA4-8.a	1698	1744	Light
BnaA.LEA4-8.a	1257	1306	Light
BnaA.LEA4-8.a	47	94	GA
BnaA.LEA4-8.a	1362	1409	GA
BnaA.LEA4-8.a	466	512	Light
BnaA.LEA4-8.a	1259	1305	Light
BnaA.LEA4-8.a	1287	1333	Light
BnaA.LEA4-8.a	1706	1752	Light
BnaA.LEA4-8.a	1833	1879	Light
BnaA.LEA4-8.a	1852	1898	Light
BnaA.LEA4-8.a	1381	1428	MYB binding site
BnaA.LEA4-8.a	444	490	Meristem expression
BnaA.LEA4-8.a	1591	1639	Seed
BnaA.LEA4-8.a	1321	1370	SA
BnaA.LEA4-8.a	1305	1351	Auxin
BnaA.LEA4-8.a	336	385	Stress
BnaA.LEA4-8.a	694	740	Light
BnaA.LEA4-8.a	823	869	Light
BnaA.LEA4-8.a	415	466	MYB binding site
BnaA.LEA4-8.a	250	299.5	Light
BnaA.LEA4-8.a	287	336.5	Light
BnaA.LEA4-8.a	1272	1318	MYB binding site
BnaA.LEA4-8.a	38	86	Light
BnaA.LEA4-8.a	779	827	Light
BnaA.LEA4-8.a	1435	1482	GA
BnaA.LEA4-8.a	449	494	MeJA
BnaA.LEA4-8.a	449	494	MeJA
BnaA.LEA4-8.a	1391	1438	Auxin
BnaA.LEA4-8.a	466	511	ABA
BnaA.LEA4-8.a	504	549	ABA
BnaA.LEA4-8.a	597	642	ABA
BnaA.LEA4-8.a	1257	1306	ABA
BnaA.LEA4-8.a	1259	1305	ABA
BnaA.LEA4-8.a	1260	1305	ABA
BnaA.LEA4-8.a	1287	1333	ABA
BnaA.LEA4-8.a	1288	1333	ABA
BnaA.LEA4-8.a	1676	1725	ABA
BnaA.LEA4-8.a	1678	1723	ABA
BnaA.LEA4-8.a	1707	1752	ABA
BnaA.LEA4-8.a	1731	1776	ABA
BnaA.LEA4-8.a	1833	1879	ABA
BnaA.LEA4-8.a	1834	1879	ABA
BnaA.LEA4-8.a	1852	1898	ABA
BnaA.LEA4-8.a	1853	1898	ABA
BnaA.LEA4-8.a	614	660	Light
BnaA.LEA4-8.a	504	550	Light
BnaA.LEA4-8.a	597	643	Light
BnaA.LEA4-8.a	1254	1304.5	Light
BnaA.LEA4-8.a	1258	1306	Light
BnaA.LEA4-8.a	1259	1305	Light
BnaA.LEA4-8.a	1287	1333	Light
BnaA.LEA4-8.a	1675	1724	Light
BnaA.LEA4-8.a	1678	1724	Light
BnaA.LEA4-8.a	1728	1777	Light
BnaA.LEA4-8.a	1731	1777	Light
BnaA.LEA4-8.a	1832	1880	Light
BnaA.LEA4-8.a	1833	1879	Light
BnaA.LEA4-8.a	1852	1898	Light
BnaC.LEA4-8.a	665	712	MYB binding site
BnaC.LEA4-8.a	1352	1399	MYB binding site
BnaC.LEA4-8.a	1519	1566	MYB binding site
BnaC.LEA4-8.a	1591	1639	Seed
BnaC.LEA4-8.a	202	249	ABA
BnaC.LEA4-8.a	1675	1724	ABA
BnaC.LEA4-8.a	1677	1722	ABA
BnaC.LEA4-8.a	1707	1752	ABA
BnaC.LEA4-8.a	1731	1776	ABA
BnaC.LEA4-8.a	1835	1881	ABA
BnaC.LEA4-8.a	1836	1881	ABA
BnaC.LEA4-8.a	1854	1900	ABA
BnaC.LEA4-8.a	1855	1900	ABA
BnaC.LEA4-8.a	1023	1069	Light
BnaC.LEA4-8.a	1698	1744	Light
BnaC.LEA4-8.a	411	459	Light
BnaC.LEA4-8.a	1706	1752	Light
BnaC.LEA4-8.a	1835	1881	Light
BnaC.LEA4-8.a	1854	1900	Light
BnaC.LEA4-8.a	1674	1723	Light
BnaC.LEA4-8.a	1677	1723	Light
BnaC.LEA4-8.a	1713	1759	Light
BnaC.LEA4-8.a	1728	1777	Light
BnaC.LEA4-8.a	1731	1777	Light
BnaC.LEA4-8.a	1834	1882	Light
BnaC.LEA4-8.a	1835	1881	Light
BnaC.LEA4-8.a	1854	1900	Light
BnaC.LEA4-8.a	79	128	Light
BnaC.LEA4-8.a	937	986	Light
BnaC.LEA4-8.a	979	1028	Light
BnaC.LEA4-8.a	1286	1335	Light
BnaC.LEA4-8.a	802	848	Auxin
BnaC.LEA4-8.a	70	116	Light
BnaC.LEA4-8.a	1390	1436	Light
BnaC.LEA4-8.a	320	369	Stress
BnaC.LEA4-8.a	324	370	Light
BnaC.LEA4-8.b	153	206	Light
BnaC.LEA4-8.b	1586	1632	Auxin
BnaC.LEA4-8.b	1962	2008	Auxin
BnaC.LEA4-8.b	1101	1150	SA
BnaC.LEA4-8.b	1635	1681	Light
BnaC.LEA4-8.b	1581	1627	Light
BnaC.LEA4-8.b	1678	1724	Light
BnaC.LEA4-8.b	1732	1778	Light
BnaC.LEA4-8.b	1833	1879	Light
BnaC.LEA4-8.b	1851	1899	Light
BnaC.LEA4-8.b	1852	1898	Light
BnaC.LEA4-8.b	481	530	Light
BnaC.LEA4-8.b	960	1009	Light
BnaC.LEA4-8.b	694	743	Circadian
BnaC.LEA4-8.b	915	963	Light
BnaC.LEA4-8.b	1194	1242	Light
BnaC.LEA4-8.b	1356	1402	Light
BnaC.LEA4-8.b	1370	1416	Light
BnaC.LEA4-8.b	1852	1898	Light
BnaC.LEA4-8.b	1136	1182	MYB binding site
BnaC.LEA4-8.b	1357	1402	ABA
BnaC.LEA4-8.b	1371	1416	ABA
BnaC.LEA4-8.b	1581	1626	ABA
BnaC.LEA4-8.b	1678	1723	ABA
BnaC.LEA4-8.b	1732	1777	ABA
BnaC.LEA4-8.b	1833	1878	ABA
BnaC.LEA4-8.b	1852	1898	ABA
BnaC.LEA4-8.b	1853	1898	ABA
BnaC.LEA4-8.b	195	240	MeJA
BnaC.LEA4-8.b	580	625	MeJA
BnaC.LEA4-8.b	1291	1336	MeJA
BnaC.LEA4-8.b	1366	1411	MeJA
BnaC.LEA4-8.b	1657	1702	MeJA
BnaC.LEA4-8.b	522	569	MYB binding site
BnaC.LEA4-8.b	737	784	MYB binding site
BnaC.LEA4-8.b	822	869	MYB binding site
BnaC.LEA4-8.b	195	240	MeJA
BnaC.LEA4-8.b	580	625	MeJA
BnaC.LEA4-8.b	1291	1336	MeJA
BnaC.LEA4-8.b	1366	1411	MeJA
BnaC.LEA4-8.b	1657	1702	MeJA
BnaA.LEA4-8.b	31	84	Light
BnaA.LEA4-8.b	1149	1195	MYB binding site
BnaA.LEA4-8.b	543	589	Light
BnaA.LEA4-8.b	1360	1406	Light
BnaA.LEA4-8.b	1850	1896	Light
BnaA.LEA4-8.b	587	632	MeJA
BnaA.LEA4-8.b	1295	1340	MeJA
BnaA.LEA4-8.b	1656	1701	MeJA
BnaA.LEA4-8.b	587	632	MeJA
BnaA.LEA4-8.b	1295	1340	MeJA
BnaA.LEA4-8.b	1656	1701	MeJA
BnaA.LEA4-8.b	543	588	ABA
BnaA.LEA4-8.b	1361	1406	ABA
BnaA.LEA4-8.b	1580	1625	ABA
BnaA.LEA4-8.b	1677	1722	ABA
BnaA.LEA4-8.b	1731	1776	ABA
BnaA.LEA4-8.b	1831	1876	ABA
BnaA.LEA4-8.b	1850	1896	ABA
BnaA.LEA4-8.b	1851	1896	ABA
BnaA.LEA4-8.b	89	135	Light
BnaA.LEA4-8.b	139	185	Light
BnaA.LEA4-8.b	1472	1518	Low-Temperature
BnaA.LEA4-8.b	119	168	SA
BnaA.LEA4-8.b	491	537	Auxin
BnaA.LEA4-8.b	1585	1631	Auxin
BnaA.LEA4-8.b	1962	2008	Auxin
BnaA.LEA4-8.b	1860	1909	Stress
BnaA.LEA4-8.b	672	722.5	MYB binding site
BnaA.LEA4-8.b	61	110	Wound
BnaA.LEA4-8.b	1580	1626	Light
BnaA.LEA4-8.b	1677	1723	Light
BnaA.LEA4-8.b	1731	1777	Light
BnaA.LEA4-8.b	1831	1877	Light
BnaA.LEA4-8.b	1849	1897	Light
BnaA.LEA4-8.b	1850	1896	Light
BnaA.LEA4-8.b	469	519	Light
BnaC.LEA4-9.a	1024	1070	Low-Temperature
BnaC.LEA4-9.a	1185	1231	Low-Temperature
BnaC.LEA4-9.a	1925	1971	Low-Temperature
BnaC.LEA4-9.a	1485	1531	Light
BnaC.LEA4-9.a	403	449	Light
BnaC.LEA4-9.a	634	680	Light
BnaC.LEA4-9.a	854	900	Light
BnaC.LEA4-9.a	1510	1559	Light
BnaC.LEA4-9.a	379	428	Light
BnaC.LEA4-9.a	403	449	Light
BnaC.LEA4-9.a	854	900	Light
BnaC.LEA4-9.a	609	657	Light
BnaC.LEA4-9.a	398	445	Endosperm expression
BnaC.LEA4-9.a	403	449	ABA
BnaC.LEA4-9.a	404	449	ABA
BnaC.LEA4-9.a	852	901	ABA
BnaC.LEA4-9.a	854	900	ABA
BnaC.LEA4-9.a	855	900	ABA
BnaA.LEA4-10.a	420	466	Light
BnaA.LEA4-10.a	491	540	Light
BnaA.LEA4-10.a	493	539	Light
BnaA.LEA4-10.a	514	560	Light
BnaA.LEA4-10.a	521	571	Light
BnaA.LEA4-10.a	1682	1728	Light
BnaA.LEA4-10.a	1853	1899	Light
BnaA.LEA4-10.a	127	176	Light
BnaA.LEA4-10.a	1063	1112	Circadian
BnaA.LEA4-10.a	1317	1366	Circadian
BnaA.LEA4-10.a	355	401	Light
BnaA.LEA4-10.a	430	476	Light
BnaA.LEA4-10.a	1339	1385	Light
BnaA.LEA4-10.a	1465	1511	Light
BnaA.LEA4-10.a	1698	1744	Auxin
BnaA.LEA4-10.a	491	540	Light
BnaA.LEA4-10.a	420	465	ABA
BnaA.LEA4-10.a	493	539	ABA
BnaA.LEA4-10.a	494	539	ABA
BnaA.LEA4-10.a	514	560	ABA
BnaA.LEA4-10.a	515	560	ABA
BnaA.LEA4-10.a	1682	1728	ABA
BnaA.LEA4-10.a	1683	1728	ABA
BnaA.LEA4-10.a	1853	1899	ABA
BnaA.LEA4-10.a	1854	1899	ABA
BnaA.LEA4-10.a	1331	1376	MeJA
BnaA.LEA4-10.a	1457	1502	MeJA
BnaA.LEA4-10.a	1331	1376	MeJA
BnaA.LEA4-10.a	1457	1502	MeJA
BnaA.LEA4-10.a	913	960	MYB binding site
BnaA.LEA4-10.a	1366	1413	GA
BnaA.LEA4-10.a	1438	1485	GA
BnaA.LEA4-10.a	493	539	Light
BnaA.LEA4-10.a	514	560	Light
BnaA.LEA4-10.a	1682	1728	Light
BnaA.LEA4-10.a	1853	1899	Light
BnaA.LEA4-10.a	528	575	GA
BnaA.LEA4-10.a	156	205	Light
BnaA.LEA4-10.a	1312	1359	Light
BnaA.LEA4-10.a	1177	1223	Light
BnaA.LEA4-10.a	396	442	MYB binding site
BnaA.LEA4-10.a	1869	1915	MYB binding site
BnaC.LEA4-10.a	1498	1547	Stress
BnaC.LEA4-10.a	1923	1972	Stress
BnaC.LEA4-10.a	875	921	Light
BnaC.LEA4-10.a	711	757	Auxin
BnaC.LEA4-10.a	855	901	Auxin
BnaC.LEA4-10.a	1575	1621	Low-Temperature
BnaC.LEA4-10.a	398	447	SA
BnaC.LEA4-10.a	664	713	SA
BnaC.LEA4-10.a	1075	1121	Light
BnaC.LEA4-10.a	831	877	Light
BnaC.LEA4-10.a	1103	1151	Light
BnaC.LEA4-10.a	1104	1150	Light
BnaC.LEA4-10.a	1359	1405	Light
BnaC.LEA4-10.a	801	848	GA
BnaC.LEA4-10.a	1067	1117	Light
BnaC.LEA4-10.a	805	853	Light
BnaC.LEA4-10.a	831	877	Light
BnaC.LEA4-10.a	734	780	Light
BnaC.LEA4-10.a	1189	1236	Light
BnaC.LEA4-10.a	1354	1400	Light
BnaC.LEA4-10.a	1743	1791	Light
BnaC.LEA4-10.a	831	877	ABA
BnaC.LEA4-10.a	832	877	ABA
BnaC.LEA4-10.a	1104	1149	ABA
BnaC.LEA4-10.a	1359	1404	ABA
BnaC.LEA4-10.a	1361	1406	MeJA
BnaC.LEA4-10.a	1564	1611	MYB binding site
BnaC.LEA4-10.a	1361	1406	MeJA
BnaA.LEA4-10.b	933	979	Light
BnaA.LEA4-10.b	1836	1886	Light
BnaA.LEA4-10.b	1618	1666	Light
BnaA.LEA4-10.b	1874	1920	Light
BnaA.LEA4-10.b	1552	1599	MYB binding site
BnaA.LEA4-10.b	1573	1620	MYB binding site
BnaA.LEA4-10.b	1645	1690	ABA
BnaA.LEA4-10.b	1874	1920	ABA
BnaA.LEA4-10.b	1875	1920	ABA
BnaA.LEA4-10.b	1668	1714	Auxin
BnaA.LEA4-10.b	772	822	SA
BnaA.LEA4-10.b	879	928	SA
BnaA.LEA4-10.b	815	861	Light
BnaA.LEA4-10.b	1199	1245	Light
BnaA.LEA4-10.b	1844	1890	Light
BnaA.LEA4-10.b	1688	1734	Light
BnaA.LEA4-10.b	1923	1972	Stress
BnaA.LEA4-10.b	931	981	Light
BnaA.LEA4-10.b	1644	1690	Light
BnaA.LEA4-10.b	1874	1920	Light
BnaA.LEA4-11.a	1001	1048	GA
BnaA.LEA4-11.a	1289	1336	GA
BnaA.LEA4-11.a	1642	1689	Light
BnaA.LEA4-11.a	1159	1206	Light
BnaA.LEA4-11.a	1160	1206	Light
BnaA.LEA4-11.a	1768	1814	Light
BnaA.LEA4-11.a	862	910	Light
BnaA.LEA4-11.a	1317	1365	Light
BnaA.LEA4-11.a	937	982	ABA
BnaA.LEA4-11.a	1781	1830	ABA
BnaA.LEA4-11.a	1811	1856	ABA
BnaA.LEA4-11.a	517	564	Endosperm expression
BnaA.LEA4-11.a	935	980	MeJA
BnaA.LEA4-11.a	958	1003	MeJA
BnaA.LEA4-11.a	1770	1817	MYB binding site
BnaA.LEA4-11.a	935	980	MeJA
BnaA.LEA4-11.a	958	1003	MeJA
BnaA.LEA4-11.a	1531	1580	Stress
BnaA.LEA4-11.a	596	642	Light
BnaA.LEA4-11.a	801	847	Light
BnaA.LEA4-11.a	1153	1199	Light
BnaA.LEA4-11.a	936	982	Light
BnaA.LEA4-11.a	1778	1824	Light
BnaA.LEA4-11.a	1808	1857	Light
BnaA.LEA4-11.a	1811	1857	Light
BnaC.LEA4-11.a	138	186	Light
BnaC.LEA4-11.a	610	656	Light
BnaC.LEA4-11.a	1653	1699	Light
BnaC.LEA4-11.a	1878	1924	Light
BnaC.LEA4-11.a	348	394	Low-Temperature
BnaC.LEA4-11.a	702	748	Low-Temperature
BnaC.LEA4-11.a	1335	1382	MYB binding site
BnaC.LEA4-11.a	138	183	ABA
BnaC.LEA4-11.a	736	781	ABA
BnaC.LEA4-11.a	848	893	ABA
BnaC.LEA4-11.a	1878	1924	ABA
BnaC.LEA4-11.a	1879	1924	ABA
BnaC.LEA4-11.a	1905	1951	MYB binding site
BnaC.LEA4-11.a	1218	1267.5	Light
BnaC.LEA4-11.a	413	463	Light
BnaC.LEA4-11.a	138	184	Light
BnaC.LEA4-11.a	736	782	Light
BnaC.LEA4-11.a	847	893	Light
BnaC.LEA4-11.a	1878	1924	Light
BnaC.LEA4-11.a	76	124	Light
BnaC.LEA4-11.a	480	527	GA
BnaC.LEA4-11.b	983	1029	Meristem expression
BnaC.LEA4-11.b	300	345	ABA
BnaC.LEA4-11.b	305	350	ABA
BnaC.LEA4-11.b	944	989	ABA
BnaC.LEA4-11.b	303	348	MeJA
BnaC.LEA4-11.b	445	490	MeJA
BnaC.LEA4-11.b	522	567	MeJA
BnaC.LEA4-11.b	867	912	MeJA
BnaC.LEA4-11.b	946	991	MeJA
BnaC.LEA4-11.b	303	348	MeJA
[truncated: 2,099 more rows]
