# Supplementary material for: Genome-wide characterization of LEA gene family reveals a positive role of BnaA.LEA6.a in freezing tolerance in rapeseed (Brassica napus L.)
Source: BMC Plant Biol. 2024 May 21;24:433. doi: 10.1186/s12870-024-05111-7 (PMC11106994; doi:10.1186/s12870-024-05111-7)
Supplement: Supplementary file 3 — Supplementary Material 3: Supplementary Table 3. RNA-seq data of expression levels of BnaLEAs in the different tissues and under different abiotic stresses and plant hormone treatments in leaves and roots. [file 12870_2024_5111_MOESM3_ESM.xlsx]

## Sheet: Table S3
Table S3: RNA-seq data of expression levels of BnaLEAs in the different tissues
B.napus gene	Brassica Gene name	root	lower_stem_peel	middle_stem_peel	upper_stem_peel	leaf_1	leaf_2	leaf_3	leaf_4	leaf_5	leaf_6	leaf_7	leaf_8	leaf_9	leaf_10	leaf_11	leaf_12	leaf_13	leaf_14	leaf_15	leaf_16	leaf_17	leaf_18	leaf_19	leaf_20	leaf_21	leaf_22	leaf_23	seed_14DAF	seed_16DAF	seed_18DAF	seed_20DAF	seed_22DAF	seed_24DAF	seed_26DAF	seed_28DAF	seed_30DAF	seed_32DAF	seed_34DAF	seed_36DAF	seed_38DAF	seed_40DAF	seed_42DAF	seed_44DAF	seed_46DAF	seed_48DAF	seed_50DAF	seed_52DAF	seed_54DAF
BnaA08G0073600ZS	BnaA.LEA1.a	0.099	0	0.042	0	0	0	0	0	0	0	0	0	0	0	0	0	0	0	0	0.064	0.068	0	0	0	0	0.069	0	0	0	0	0	0.105	0	0	0.035	0	0	0.045	0	0	1.317	0.389	1.262	11.726	40.559	68.083	154.931	415.369
BnaC08G0104100ZS	BnaC.LEA1.a	0	0.022	0.026	0	0	0	0	0	0	0	0.027	0	0	0	0	0	0.028	0	0	0.076	0	0.202	0.05	0	0.393	0	0.02	0	0.07	0.074	0.101	0.738	0.535	3.549	2.749	4.197	3.679	5.028	3.831	3.108	4.889	5.759	4.694	14.847	29.732	48.745	89.996	206.648
BnaC08G0084500ZS	BnaC.LEA1.b	0	0.022	0.026	0	0	0	0	0	0	0	0	0	0	0	0	0	0.028	0	0	0.076	0	0.202	0.05	0	0.393	0	0.02	0	0.07	0.074	0.101	0.696	0.487	3.111	2.656	4.011	1.969	4.473	3.36	2.805	4.621	5.539	3.379	14.288	28.577	46.823	85.119	195.079
BnaA05G0093500ZS	BnaA.LEA1.b	0.065	0.264	0.26	0	0	0	0	0	0	0	0	0.06	0	0	0	0.435	0.272	0	0.13	0.649	0.916	0	3.631	0.772	1.869	1.424	4.502	0	0.318	0.073	0	0.072	1.084	0.874	1.239	0.701	5.974	12.829	137.785	38.034	319.243	317.507	328.467	860.117	1233.78	1819.52	2613.7	3763.23
BnaC04G0112000ZS	BnaC.LEA1.c	0	0	0.229	0	0	0	0	0	0.068	0	0	0	0	0.008	0	0	0	0	0	0.081	0.103	0.075	0.019	0.068	0.079	0.103	0	0	0	0	0	0	0	0.373	0.454	0.287	1.026	4.24	19.361	7.216	49.811	51.235	59.368	161.039	258.585	352.834	504.105	945.821
BnaC05G0285600ZS	BnaC.LEA1.d	0	0	0.117	0	0	0	0.788	0.056	0.068	0	0	0	0.178	0.277	0.885	0.245	0	0.051	0.132	0.041	2.776	0.669	0.08	0	0.196	0.028	0.786	0.186	0	0	0.561	0.198	0.571	0	0	0.113	0	0	0.046	0.238	1.707	0.861	2.305	19.031	64.119	76.544	144.224	393.151
BnaA09G0390300ZS	BnaA.LEA1.c	0	0	0.058	0.052	0	0	0.208	0	0	0.091	0	0	0	0	0.122	0.09	0.057	0	0.079	0.525	0.19	0.059	6.55	0	0.786	0.611	2.9	0.165	0.435	0.424	0.672	0.638	0.474	3.199	2.922	19.206	21.656	34.08	33.227	34.954	37.745	42.395	33.669	68.505	142.649	179.52	234.9	443.687
BnaA08G0095700ZS	BnaA.LEA1.d	0	0	0	0	0	0	0	0	0	0	0	0	0	0	0	0	0	0	0	0	0	0	0	0	0	0	0	0	0	0	0	0	0	0	0	0	0	0	0	0	0	0	0	0	0	0	0	0
BnaC09G0580800ZS	BnaC.LEA1.e	0.12	0.103	0.099	0.092	0	0.03	0	0	0.023	0	0.033	0	0	0	0	0.333	0	0	0	0.09	0.748	0.029	0.075	0	24.961	0.141	0.382	6.878	20.233	19.873	8.428	7.514	3.586	6.369	0.606	1.321	1.328	2.448	5.269	4.732	15.283	16.956	11.625	36.357	72.949	143.827	200.285	893.364
BnaC03G0253900ZS	BnaC.LEA2.a	38.671	0.781	2.336	1.953	2.335	2.214	2.598	1.984	2.493	2.183	2.262	2.267	2.198	1.492	1.346	1.786	0.954	1.138	0.964	1.229	0.625	0.871	1.045	1.123	0.782	0.852	0.389	50.097	63.891	68.374	47.349	51.179	42.793	37.508	34.29	26.771	13.132	16.355	6.369	13.019	3.231	2.84	3.054	2.733	2.135	0.98	1.256	0.303
BnaC04G0018800ZS	BnaC.LEA2.b	0	0	0	0	0	0	0	0	0	0	0	0	0	0	0	0	0	0	0	0	0	0	0	0	0	0	0	4.235	2.204	2.939	4.16	2.986	0.471	0.268	0	0	0	0	0	0	0	0	0	0	0	0	0	0
BnaA05G0018300ZS	BnaA.LEA2.a	0	0.191	0	0	0	0	0	0	0	0	0	0	0	0	0	0	0	0	0	0	0	0	0	0	0	0	0	6.009	1.12	2.849	3.222	1.998	0.803	0.31	0.181	0.043	0.564	0.075	0.3	0	0.043	0	0	0	0	0	0	0
BnaC03G0000500ZS	BnaC.LEA2.c	3.181	1.516	3.626	2.263	3.079	2.627	3.802	4.687	5.077	5.71	8.053	9.349	9.864	9.966	25.415	23.62	53.502	23.012	37.994	74.116	95.93	40.866	221.264	106.329	375.9	158.238	740.494	0.079	0.18	1.629	0.246	0.03	0.228	0.11	0.053	0.206	0	0.052	0.165	0.049	1.319	0.997	1.336	10.131	74.072	80.033	201.304	752.791
BnaA07G0053100ZS	BnaA.LEA2.b	4.332	0.11	0.847	1.135	1.333	0.891	1.841	1.837	1.901	2.107	2.669	1.582	2.045	2.561	3.466	3.389	6.273	4.155	4.905	12.359	16.803	5.676	43.53	25.994	111.503	43.606	208.298	0.536	0.671	2.243	0.283	0.467	0.73	0.189	0.155	0.328	0	0.241	0.074	0.097	0.326	0.471	0.875	13.887	85.416	87.341	243.708	787.912
BnaA04G0291600ZS	BnaA.LEA2.c	77.761	55.016	51.035	43.226	34.287	32.393	34.752	39.778	40.899	39.631	45.386	44.316	46.003	45.071	44.084	47.137	47.315	46.415	48.738	53.973	59.699	59.193	56.79	61.754	66.828	68.129	103.207	84.266	52.306	72.501	76.703	66.757	56.796	39.133	42.162	21.954	22.375	11.768	11.383	7.892	12.855	14.493	8.656	8.433	6.946	6.807	6.98	3.914
BnaC04G0609800ZS	BnaC.LEA2.d	90.798	81.944	64.881	43.226	34.337	32.45	36.209	42.909	43.338	42.281	49.296	46.364	50.421	47.586	52.509	54.348	54.849	61.376	54.273	63.546	83.235	71.461	61.189	86.382	94.531	99.704	114.599	196.405	130.062	158.155	171.753	139.606	102.751	84.789	102.943	63.084	48.419	29.565	27.176	25.608	17.571	18.332	17.347	18.462	20.939	18.937	20.506	12.895
BnaC03G0262500ZS	BnaC.LEA2.e	0	0	0	0	0	0	0	0	0	0	0	0	0	0	0	0.043	0	0	0	0	0	0	0	0	0	0	0.035	0.097	0	0	0	0	0	0	0	0	0	0	0	0	0	0	0	0	0	0	0	0
BnaA03G0223400ZS	BnaA.LEA2.d	0	0	0	0	0	0	0	0	0	0	0	0	0	0	0	0	0	0	0	0	0.055	0	0	0	0	0	0	0	0	0	0	0	0	0	0	0	0	0	0	0	0	0	0	0	0	0	0	0
BnaC04G0331000ZS	BnaC.LEA3.a	2.438	0	0.016	0	0	0	0	0	0	0	0	0	0	0	0	0	0	0	0	0	0	0	0	0	0	0	0	0	0	0	0	0	0	0	0	0	0	0	0	0	0	0	0	0	0	0	0	0
BnaA04G0052900ZS	BnaA.LEA3.a	0.293	0	0.016	0	0	0	0	0	0	0	0	0	0	0	0	0	0	0	0	0	0	0	0	0	0	0	0	0	0	0	0	0	0	0	0	0	0	0	0	0	0	0	0	0	0	0	0	0
BnaC02G0341200ZS	BnaC.LEA3.b	0	0	0	0	0	0.036	0	0.272	0.026	0	0.099	0.045	0	0.186	0	0.205	0	0	0.233	0.196	0.558	0	0.028	0.237	0.246	0.437	0.175	0.067	0	0	0	0	0	0	0	0	0	0	0	0	0	0	0	0	0	0	0	0.029
BnaA02G0253700ZS	BnaA.LEA3.b	0	0	0	0	1.02	0.878	1.01	1.178	0.63	1.355	0.731	0.282	0.352	0.471	1.256	0.847	0.593	1.838	1.647	1.018	1.513	1.224	0.831	2.487	1.955	0.282	1.194	1.836	0	0.084	0	0.256	0	0	0	0.182	0	0	0.937	0.099	0.244	0.16	0.112	0.178	0	0.646	0.438	0
BnaA09G0025200ZS	BnaA.LEA3.c	0.319	0.294	1.619	1.017	2.752	3.127	2.033	4.208	2.986	3.679	2.957	3.635	4.183	2.899	3.741	3.088	6.623	4.917	6.954	11.463	12.052	5.541	14.767	12.417	6.446	4.81	4.832	7.838	0.196	1.77	0.311	0.886	0.355	0	0.031	0.105	0	0.081	0	0	0	0	0	0.056	0	0.069	0.055	0.1
BnaC09G0009900ZS	BnaC.LEA3.c	0	0.258	0.103	0.031	2.53	2.602	1.76	3.285	1.638	2.322	1.458	1.855	2.962	2.323	1.713	1.916	1.919	3.49	3.167	2.664	3.721	1.877	2.202	9.594	3.713	1.543	2.142	5.014	0.314	0.228	0.207	0.156	0	0	0.034	0.104	0.319	0	0.066	0.162	0.093	0	0.063	0.059	0.112	0.276	0.134	0.885
BnaA10G0014000ZS	BnaA.LEA3.d	0	2.567	8.158	31.613	413.577	485.943	358.411	337.127	288.522	340.608	274.918	298.546	327.187	382.661	342.412	377.547	273.565	402.03	403.348	302.169	498.271	313.22	367.804	673.517	306.221	343.153	148.65	5.149	4.617	8.733	7.16	5.034	2.326	0.888	0.063	0.045	0.123	0.111	0.212	0.052	0	0	0	0	0.046	0.191	0	0.189
BnaC05G0015900ZS	BnaC.LEA3.d	49.137	5.571	55.703	163.906	1277.59	1460.49	1103.14	1072.42	998.217	1187.72	1106.39	1117.21	1263.28	1332.84	1267.57	1476.17	1206.12	1557.76	1512.95	1388.89	1674.81	1452.18	1515.58	1893.1	1063.37	1127.33	347.065	0.643	0.757	2.97	2.801	0.989	0.841	0.551	0.145	0.288	0.482	0.635	0.431	0.478	0	0.283	0.195	0	0	0	0	0.056
BnaC03G0326000ZS	BnaC.LEA3.e	407.009	4.263	11.676	24.834	13.819	15.841	19.733	21.063	32.728	33.241	36.909	51.439	48.289	49.431	72.702	68.344	84.712	79.905	102.947	188.052	145.386	117.162	266.445	101.749	181.907	120.669	379.284	1.256	2.506	5.52	5.413	6.458	4.404	3.503	2.239	0.473	0.767	0.463	3.445	0.574	0.14	0.034	0	1.733	4.898	3.305	11.049	25.329
BnaA03G0271300ZS	BnaA.LEA3.e	328.375	2.531	3.962	10.652	7.119	8.127	11.313	12.497	17.436	16.531	18.25	29.417	25.034	26.836	37.104	35.096	45.824	38.976	52.404	95.615	87.066	46.308	147.269	54.537	126.562	64.988	214.257	2.382	9.121	22.763	4.567	6.984	3.477	1.603	1.24	0.139	0.112	0.353	1.739	0.163	0.089	0.066	0.034	1.164	1.416	1.053	7.352	10.29
BnaA09G0116500ZS	BnaA.LEA3.f	0.023	0	0.017	0.011	0.014	0.023	0.048	0.095	0	0.121	0.026	0.007	0.025	0.061	0.051	0.089	0.078	0.035	0.114	0.074	0.125	0	0.014	0.148	0.171	0.09	0.037	1.571	2.599	2.913	2.444	2.174	3.044	3.282	4.457	3.983	3.794	3.48	1.186	2.679	1.269	0.814	0.927	1.626	2.056	4.689	3.765	9.505
BnaC01G0243100ZS	BnaC.LEA3.f	0.244	0.935	0.064	0.085	0	0	0.082	0	0	0	0	0	0	0	0	0.026	0.032	0.348	0	0	0.034	0	0	0.087	1.759	0	0.06	0	0.26	0.361	0.149	0.026	0	0.199	0.868	1.462	0.754	0.699	0.686	0.979	0.514	0.076	0.239	0.577	6.707	37.67	53.535	118.855
BnaA01G0192300ZS	BnaC.LEA3.g	34.143	2.386	1.905	1.621	0.278	0.681	0.119	0.31	0.237	0.275	0.306	0.151	0.095	0.069	0.074	0.884	0	0	0	0.483	3.28	0.267	0.202	0.203	0.998	0.84	0.422	2.722	4.224	5.535	5.862	3.246	2.734	1.996	3.001	5.413	4.096	5.231	34.121	15.137	36.78	20.548	47.712	226.282	497.045	1177.11	1354.58	2186.13
BnaC04G0588700ZS	BnaC.LEA4-1.a	0.019	0.157	0.097	0.135	0	0	0	0	0.032	0	0	0	0	0	0	0.076	0	0.01	0.021	0.034	0.624	0.108	0.063	0.134	0.067	0.124	0.531	0.066	0.011	0.094	0.109	0.039	0.019	0	0.024	0.033	0.036	0.011	2.579	0.338	7.2	5.225	17.1	80.243	231.069	266.469	606.129	2295.37
BnaC07G0285700ZS	BnaC.LEA4-1.b	0	0	0	0	0	0	0	0	0.034	0	0	0	0	0	0	0	0	0	0	0	0	0	0	0	0	0	0	0	0	0	0	0	0	0	0	0	0	0	0	0	0	0	0	0	0	0	0	0
BnaA06G0398300ZS	BnaA.LEA4-1.a	0	0	0	0	0	0	0.036	0	0	0	0	0	0	0	0	0	0	0	0	0	0	0	0	0	0	0	0	0	0	0	0	0	0	0	0	0	0	0	0	0	0	0	0.1	0.426	0.203	0.432	0.3	0
BnaA02G0328600ZS	BnaA.LEA4-1.b	0	0	0	0.036	0.153	0.067	0	0	0.081	0	0.036	0	0	0	0	0	0.017	0	0	0.115	0.041	0	0	0	0.091	0.298	0.104	0.055	1.907	5.047	4.706	3.799	7.959	5.503	3.873	1.437	9.424	1.365	0	0.572	0	0.384	0.198	0	0	0	0	0
BnaC02G0443700ZS	BnaC.LEA4-1.c	0.064	0	0	0	0.018	0.034	0.035	0.06	0	0	0.03	0.041	0	0	0	0	0.017	0.02	0	0.059	0.041	0	0	0	0.057	0	0	0.018	2.459	5.431	5.28	6.555	12.189	7.513	2.512	0.94	6.577	0.154	0	0.2	0	0.107	0	0	0	0	0	0
BnaC08G0137500ZS	BnaC.LEA4-2.a	0	0	0	0	0	0.047	0	0.056	0.105	0	0	0	0	0	0	0	0.053	0.075	0.049	0.094	0	0	0	0.165	0	0.107	0	0	0	0	0	0	0	0	0.095	0	0	0	0.161	0	0.106	0	0	0	0	0.069	0	0.039
BnaA04G0271300ZS	BnaA.LEA4-2.a	0.263	0.247	0.229	0.824	0	0.009	0	0	0.022	0.034	0	0.034	0.102	0.011	0.033	0.214	0	0.033	0.01	0.068	0.41	0.074	0.079	0.283	0.214	0.21	1.48	0.223	0.042	0.102	0.282	0.255	0.08	0.036	0	0.086	0.155	0.993	26.872	7.339	49.367	42.914	65.535	194.955	530.722	549.467	1008.68	3301.51
BnaC04G0099300ZS	BnaC.LEA4-2.b	0	0.035	0.001	0.029	0	0	0	0	0.016	0	0	0	0	0	0	0.045	0	0	0	0.071	0.038	0	0	0.015	0	0	0	0.017	0.16	0.14	0.031	0.191	0.098	2.613	1.115	3.583	7.064	11.235	14.195	12.155	11.949	14.769	12.88	28.109	33.036	46.084	42.173	71.892
BnaC04G0551200ZS	BnaC.LEA4-3.a	0.081	0	0	0.02	0	0	0	0	0	0	0	0	0	0	0	0.045	0	0	0	0.048	0.239	0.065	0.019	0.039	0	0.058	0.049	0.02	0	0	0.019	0	0	0.87	0.216	3.291	10.116	22.138	45.847	34.505	58.879	57.062	52.664	97.212	185.519	188.019	219.773	640.94
BnaA04G0235800ZS	BnaA.LEA4-3.a	0.036	0.032	0.04	0	0	0	0	0	0	0	0	0	0	0	0	0	0	0	0	0.125	0.106	0.059	0	0.031	0	0.067	0.075	0	0	0.059	0	0	0.018	0.631	0.247	4.006	11.301	30.992	67.933	47.151	94.266	90.271	89.896	145.181	237.916	226.868	246.046	632.712
BnaA04G0069100ZS	BnaA.LEA4-3.b	0.184	0.158	0.207	0.108	0.017	0	0	0	0.014	0	0	0.015	0	0	0.018	0.243	0	0	0	0.13	0.746	0.19	0.085	0.164	0.165	0.162	0.288	0.065	0.118	0.109	0.1	0.086	0.05	0.526	0.894	3.007	6.666	9.404	52.15	19.698	118.62	129.669	165.185	407.514	770.033	887.029	1235.48	2602.79
BnaC04G0339800ZS	BnaC.LEA4-3.b	0.116	0.278	0.292	0.272	0	0.029	0	0	0	0	0.015	0.014	0	0.017	0	0.29	0.013	0	0.038	0.131	0.545	0.26	0.05	0.216	0.174	0.21	0.073	0	0.022	0.018	0.067	0.031	0.047	0.263	0.443	1.471	5.326	7.272	43.728	11.742	100.248	94.426	125.596	417.538	903.021	1163.79	1714.62	4099.91
BnaC09G0225000ZS	BnaC.LEA4-4.a	0	0.089	0	0.122	0	0	0.061	0.025	0	0	0.036	0.023	0.049	0.015	0.101	0.085	0.174	0.133	0.093	0.913	0.178	0.261	0.188	0.133	0.311	0.348	4.72	0	0.091	0.109	0.069	0.024	0.156	6.734	6.073	48.508	56.893	107.548	135.65	104.967	128.75	125.364	141.471	180.556	296.354	251.143	274.629	410.859
BnaA02G0287200ZS	BnaA.LEA4-4.a	0.089	0	0.073	0.031	0.49	0.258	0.326	0.418	0.455	0.448	0.162	0.387	0.514	0.269	0.431	1.048	0.358	0.644	0.322	0.425	0.592	0.285	0.399	0.151	0.405	0.101	0.105	0.029	0.033	0.026	0.096	0.049	0.082	3.348	1.916	5.759	25.584	33.8	52.501	28.998	61.621	79.803	49.708	93.471	148.397	136.597	239.316	366.399
BnaA09G0195200ZS	BnaA.LEA4-4.b	0.087	0.017	0.085	0.095	0.156	0.339	0.14	0.174	0.122	0.079	0.15	0.057	0.059	0.066	0.314	0.225	0.064	0.197	0.05	0.858	0.252	0	0	0.174	1.259	0.107	0.661	0.014	0.156	0.16	0.104	0.143	0.182	4.894	5.234	45.166	31.744	124.51	154.191	143.126	152.925	128.275	168.363	238.053	359.089	366.696	360.343	457.546
BnaC01G0136700ZS	BnaC.LEA4-5.a	0	0.13	0.087	0.079	0	0.026	0	0	0	0	0.028	0.052	0	0	0	0.262	0.059	0	0.053	0	0.268	0.222	0	0.034	0.549	0.215	0.056	0	0	0	0	0	0.043	0.216	0.476	0.343	1.729	1.296	5.49	2.655	14.451	18.742	20.008	64.658	240.607	212.515	518.493	1140.44
BnaA01G0112200ZS	BnaA.LEA4-5.a	0	0.126	0.15	0	0	0.056	0	0.056	0.023	0	0	0.013	0	0	0	0.264	0.029	0	0.079	0.04	0.374	0.263	0.419	0.16	1.162	0.304	0.24	0.13	0.026	0	0.024	0.051	0	0.135	0.117	0.417	1.466	1.812	10.691	3.633	23.579	41.647	21.203	70.224	131.289	130.033	222.209	380.816
BnaA08G0123100ZS	BnaA.LEA4-5.b	0	0	0.059	0.051	0	0	0	0	0.03	0	0	0.027	0	0	0	0.07	0	0	0	0.032	0.059	0.04	0.025	0	0.062	0	0.034	0	0	0	0	0.027	0	0.058	0.075	0.106	0.129	0.491	18.096	3.834	53.325	40.747	70.736	217.549	390.485	398.508	459.479	640.551
BnaC03G0724800ZS	BnaC.LEA4-5.b	0	0.071	0.073	0	0	0	0	0	0.028	0	0	0	0	0	0	0.072	0	0	0	0	0.103	0	0.031	0.088	0.151	0.024	0	0	0	0.032	0	0	0	0.107	0.143	0.166	0.729	2.876	55.274	16.657	118.364	91.537	119.816	250.009	384.986	381.281	399.335	646.12
BnaC02G0390600ZS	BnaC.LEA4-5.c	0.034	0	0.244	0.262	0.661	0.677	0.522	0.453	0.628	0.822	0.805	0.404	0.632	0.62	0.726	0.914	1.14	0.727	0.907	1.413	0.735	0.58	0.858	0.796	1.111	0.902	0.74	0.699	0.925	1.199	0.61	1.12	1.585	16.106	13.917	40.876	77.916	95.069	80.227	79.288	81.818	78.407	72.502	89.614	133.18	119.611	106.4	162.97
BnaC03G0500300ZS	BnaC.LEA4-6.a	0	0	0	0.041	0.018	0	0.064	0	0	0.02	0.017	0.015	0.012	0.039	0.059	0	0	0.033	0.018	0	0	0.021	0	0	0.052	0.061	0.089	0	0	0	0	0	0	0	0	0	0	0	0	0	0	0	0	0	0	0	0.021	0
BnaA03G0349800ZS	BnaA.LEA4-6.a	0	0.05	0.055	0.048	0	0	0	0	0	0	0	0.028	0	0.029	0	0.125	0.099	0.012	0.087	0.132	0.111	0.237	0.03	0.222	0.063	0.115	0.064	0.004	0	0	0	0	0.029	0.019	0.021	0.242	0.454	2.642	21.475	8.796	29.69	24.232	41.989	104.071	307.413	283.292	409.467	1137.83
BnaC05G0427600ZS	BnaC.LEA4-6.b	0	0.326	0.427	0.249	0.114	0.178	0.116	0.104	0.278	0.216	0.39	0.314	0.51	0.516	0.519	1.099	0.961	0.947	0.751	0.687	1.844	1.077	0.612	0.442	30.21	0.736	0.589	0	0	0.065	0.089	0.048	0	0.717	0.249	1.29	2.929	5.374	31.144	17.58	54.323	51.091	62.659	250.759	740.502	841.694	1689.19	4195.63
BnaA05G0383800ZS	BnaA.LEA4-6.b	0.184	0.367	0.398	0.384	0.872	1.086	1.142	1.071	2.268	2.664	4.155	3.64	4.668	4.469	4.349	5.986	7.424	7.977	7.324	7.185	4.524	8.519	6.762	4.257	45.875	2.144	0.694	1.626	1.53	2.025	2.936	3.116	1.796	1.704	2.095	4.931	7.363	13.646	51.292	24.112	87.981	91.647	99.829	340.692	1006.04	1054.88	2248.75	5897.13
BnaA08G0183000ZS	BnaA.LEA4-7.a	0	0	0.015	0	0.012	0	0	0	0	0	0	0	0	0	0.016	0	0	0	0.015	0.067	0.054	0.005	0.017	0.03	0.035	0.031	0.012	0	0	0	0	0	0	0.031	0	0.032	0.144	0.615	0.93	0.659	1.232	0.94	1.736	3.64	9.336	6.866	11.825	36.327
BnaC03G0694100ZS	BnaC.LEA4-7.a	0	0.016	0	0.026	0	0	0.028	0	0	0	0	0	0	0	0	0.014	0	0	0	0	0	0	0.028	0	0	0.046	0	0.029	0.013	0.012	0	0	0.014	0.057	0.031	0.28	0.38	0.564	0.938	0.764	1.416	0.947	2.185	5.097	20.237	17.168	30.924	99.095
BnaC09G0120300ZS	BnaC.LEA4-7.b	0	0	0	0	0	0	0	0	0	0	0	0	0	0	0	0	0	0	0	0	0	0	0	0	0	0	0	0.434	0.458	0.347	0.162	0.135	0.104	0.362	0	0	0.375	0.167	0.2	0.077	0.254	0.223	0.147	0.411	0.647	1.223	1.257	2.783
BnaA07G0020200ZS	BnaA.LEA4-7.b	0	0.106	0.638	2.302	0.268	0.272	0.089	0.11	0.092	0.142	0.094	0.351	0.27	0.14	0.172	0.075	0.088	0.017	0.093	0.017	0	0.033	0.03	0	0	0	0	0	0	0	0	0	0	0	0	0	0	0	0	0	0	0	0	0	0	0	0	0
BnaC07G0040900ZS	BnaC.LEA4-7.c	0	0	0	0	0	0	0	0	0	0	0	0	0	0	0	0	0.016	0	0	0	0	0	0	0	0	0	0	0	0	0	0	0	0	0	0	0.035	0	0	0	0.033	0	0	0	0	0	0	0	0
BnaA05G0396800ZS	BnaA.LEA4-8.a	0	0.231	0.202	0.354	0.031	0.093	0.298	0.15	0.069	0.033	0.076	0	0.066	0.036	0.068	0.345	0.099	0.182	0	0.459	1.312	0.33	0.099	0.135	42.585	0.306	0.264	0.524	1.79	1.708	0.624	0.38	0.341	7.566	2.962	6.144	23.122	16.741	36.069	21.849	103.154	74.996	84.031	265.94	706.365	682.062	1019.49	2517.86
BnaC05G0444500ZS	BnaC.LEA4-8.a	0.067	0.143	0.066	0.265	0.119	0	0	0.059	0.032	0	0.022	0.064	0.026	0.072	0.063	0.031	0.033	0	0.107	0.207	0.618	0.103	0.103	0	75.871	0	0.127	0.276	0.846	0.554	0.219	0.139	0.146	2.379	0.463	4.201	12.154	16.539	26.268	23.214	62.802	46.856	48.555	147.849	367.913	341.435	443.251	1121.6
BnaC01G0429100ZS	BnaC.LEA4-8.b	0	1.035	0.352	0.427	0	0	0	0	0.11	0	0	0.048	0	0	0	0.548	0	0	0.067	0.161	1.499	0.314	0.258	0.392	0.69	0.436	0.624	0.093	0	0.097	0.028	0.031	0	0.721	0.172	3.935	9.87	18	34.436	33.105	105.678	57.22	115.228	384.542	1194.43	1361.68	2117.78	3940.46
BnaA01G0346800ZS	BnaA.LEA4-8.b	0.081	5.256	3.428	1.382	0	0	0	0	0.105	0	0	0	0.067	0	0	0.314	0	0	0	0.104	0.307	0.139	0.033	0.358	18.14	0.258	0.093	0	0	0	0	0.031	0.162	0.852	0.477	2.407	9.582	6.645	16.21	10.769	51.66	41.086	62.702	220.9	650.582	591.756	1021.41	1904.21
BnaC03G0152500ZS	BnaC.LEA4-9.a	0	0	0	0	0	0	0	0	0	0	0	0	0	0	0	0	0	0	0	0	0	0	0	0	0	0	0	0	0	0	0	0	0	0	0	0	0	0	0	0	0	0	0	0	0	0	0	0
BnaA03G0206700ZS	BnaA.LEA4-10.a	10.145	1.615	0.224	0.549	11.654	10.507	12.375	13.827	9.791	13.698	12.231	13.579	9.468	9.423	9.55	12.278	6.403	7.436	6.738	5.369	5.498	8.404	7.235	5.415	8.458	4.71	1.991	0.049	0	0.414	0.043	0	0	0	0.054	0	3.132	0.364	0	0.157	0	0.132	0	0	0	0.041	0	0.042
BnaC03G0243700ZS	BnaC.LEA4-10.a	0.409	23.919	5.786	9.882	244.922	246.912	257.375	235.649	240.156	279.77	242.587	272.272	253.346	276.864	287.109	300.089	317.602	363.674	345.066	362.394	360.412	444.13	327.734	342.303	308.171	296.414	181.017	0.197	0.446	1.05	0.95	1.26	1.474	1.921	1.033	0.85	3.302	0.602	1.975	0.969	1.139	1.945	1.347	3.261	10.448	6.71	25.887	37.856
BnaA03G0206900ZS	BnaA.LEA4-10.b	0.025	11.411	1.626	4.863	70.689	74.844	64.739	61.453	62.048	79.41	68.854	82.333	77.672	75.423	90.228	103.923	87.278	102.687	100.603	112.632	106.827	136.342	107.605	108.477	95.493	85.993	39.37	0.088	0.024	2.742	1.112	0.404	0.265	0.425	0.261	0.05	0.685	0.114	0.342	0.19	0.555	0.159	0.361	0.403	0.874	1.47	2.257	1.859
BnaA08G0017500ZS	BnaA.LEA4-11.a	0	0.029	0	0.022	0	0	0.083	0.114	0.045	0	0.148	0.158	0.051	0.072	0.054	0.048	0.179	0.091	0.381	0.213	1.086	0.074	0.614	0.559	0.58	1.007	0.054	0	0.072	0.168	0.313	0	0.082	0.466	0.873	0.437	0.874	0.327	1.233	0.047	1.804	2.17	1.725	10.41	28.122	27.249	36.403	78.493
BnaC03G0454800ZS	BnaC.LEA4-11.a	0	0.085	0.024	0.11	0	0	0	0	0	0	0.062	0.045	0	0	0	0.138	0.052	0	0	0.082	0.152	0.061	0.028	0.098	0.096	0.078	0.08	0	0.068	0.067	0.066	0	0.041	0.276	0.523	0.886	1.074	1.988	6.185	1.674	6.891	11.226	10.185	52.345	89.397	106.384	184.757	431.037
BnaC04G0361300ZS	BnaC.LEA4-11.b	0	0.036	0	0	0	0	0	0	0	0	0	0	0	0	0	0	0	0	0	0	0	0	0	0	0	0	0	0	0	0	0	0	0	0	0	0	0	0	0	0	0	0	0	0	0	0	0	0
BnaA04G0076200ZS	BnaA.LEA4-11.b	0	0	0	0	0	0	0	0	0	0	0	0	0	0	0	0	0	0.142	0	0	0	0	0	0	0	0.069	0	0	0	0	0	0	0	0	0	0	0	0	0	0	0	0	0	0	0	0	0	0
BnaC08G0071800ZS	BnaC.LEA4-11.c	0	0	0	0	0	0	0	0	0	0	0	0	0	0	0.072	0	0	0.058	0	0	0.058	0.152	0.08	0.043	0	0	0.271	0	0	0	0	0	0	0	0	0	0	0	0	0	0	0	0	0	0	0	0	0
BnaA08G0053700ZS	BnaA.LEA4-11.c	0.196	0.044	0	0	0	0	0	0	0	0	0	0	0	0	0	0	0	0	0	0	0	0	0	0.112	0	0	0.097	0	0	0	0	0	0	0	0	0	0	0	0	0	0	0	0	0	0	0	0	0
BnaA02G0197300ZS	BnaA.LEA4-11.d	0.033	0.66	2.253	1.554	0	0	0	0	0.02	0.014	0.046	0.03	0.016	0.018	0.017	0.031	0.031	0.093	0.016	0.292	0.241	0.271	0.121	0.155	0.295	0.045	0.057	3.297	3.834	2.528	2.079	3.111	1.397	4.906	3.289	8.183	27.877	32.652	71.274	35.47	92.98	96.272	82.321	127.115	185.198	175.519	197.751	392.427
BnaC02G0262300ZS	BnaC.LEA4-11.d	0	1.337	3.415	3.352	0.327	0.031	0.073	0.15	0.192	0.162	0.261	0.113	0.25	0.121	0.225	0.349	0.374	0.38	0.63	0.739	0.508	0.971	0.856	0.528	0.601	0.559	0.502	2.514	4.024	3.031	3.306	2.66	1.433	6.818	7.877	11.137	22.407	26.007	40.541	19.981	40.35	46.564	35.776	60.955	109.978	118.482	191.454	431.359
BnaC03G0463500ZS	BnaC.LEA4-11.e	0	0	0	0	0	0	0	0	0	0	0	0	0	0	0	0	0	0	0	0	0	0	0	0	0	0	0	0	0	0	0	0	0	0	0	0	0	0	0	0	0	0	0	0	0	0	0	0
BnaC07G0105500ZS	BnaC.LEA4-11.f	0	0	0	0	0	0	0	0	0	0	0	0	0	0	0	0	0	0	0	0	0	0	0	0	0	0	0	0	0	0	0	0	0	0	0	0	0	0	0	0	0	0	0	0	0	0	0	0
BnaA07G0070300ZS	BnaA.LEA4-11.e	0	0	0	0	0	0	0	0	0	0	0	0	0	0	0	0	0	0	0	0	0	0	0	0	0	0	0	0	0	0	0	0	0.07	0	0	0	0	0	0	0	0	0	0	0	0	0	0	0
BnaA03G0378400ZS	BnaA.LEA4-11.f	0	0	0	0	0	0	0	0	0	0	0	0	0	0	0	0	0	0	0	0	0	0	0	0	0	0	0	0	0	0	0	0	0	0	0	0	0	0	0	0	0	0	0	0	0	0	0	0
BnaA08G0055700ZS	BnaA.LEA4-12.a	0.273	0.606	0.388	1.25	0	0.053	0.03	0.237	0.1	0	0	0.125	0	0	0.157	0.176	0.231	0.4	0.189	0.129	0.634	0.651	0.279	0.662	0.1	0	0.101	0	0	0	0.061	0	0.174	0	0	0	0	0	0	0	0	0	0.058	1.404	2.089	0.631	1.207	0.051
BnaC08G0077800ZS	BnaC.LEA4-12.a	2.927	0	0.182	0.501	0.287	0.245	0.265	0.084	0.367	0.393	0.72	0.25	0.477	0.061	0.113	0.383	0.879	0.237	0.521	0.344	0.367	0.535	0.789	0.812	1.009	1.197	0.78	0	0	0	0	0	0	0	0	0	0	0	0	0	0	0	0	0	0	0	0	0
BnaA05G0023300ZS	BnaA.LEA4-13.a	0	0.08	0.151	0.073	0	0	0	0	0.039	0	0	0	0	0	0	0.291	0	0	0	0.137	0.688	0.038	0	0.062	0.202	0.278	0.177	0	0	0	0	0.032	0	0	0	0	0	0	0.033	0.031	0.359	0.288	0.581	0.959	2.039	5.918	64.24	639.482
BnaC04G0025200ZS	BnaC.LEA4-13.a	0	0.428	0.232	0.192	0	0	0	0	0.024	0	0	0.022	0	0	0	0.48	0	0	0	0.118	1.512	0.306	0.097	0.464	0.211	0.587	0.375	0	0	0	0	0.059	0	0	0	0.095	0.124	0	0.112	0	0.411	0.657	1.052	5.199	47.685	230.86	911.337	3869.16
BnaA05G0023400ZS	BnaA.LEA4-13.b	0	0.386	0.329	0.359	0	0	0	0	0.263	0	0	0.075	0.022	0	0	0.581	0	0	0.076	0.206	1.909	0.453	0.08	0.499	0.377	0.586	0.713	0.024	0	0	0.052	0.025	0	0	0.021	0.13	0.111	0	0	0	0.157	0.213	0.988	12.23	94.603	465.594	1611.41	5835.74
BnaC03G0238300ZS	BnaC.LEA4-13.b	0	0	0.12	0.032	0	0	0	0	0.078	0	0	0	0	0	0	0.323	0	0	0	0	1.087	0.242	0.118	0.206	0.123	0.313	0.203	0	0	0	0.037	0.035	0	0	0	0	0.029	0	0	0	0.032	0	0	0.313	2.073	16.188	344.707	1241.18
BnaA04G0263800ZS	BnaA.LEA4-13.c	0.087	0.055	0.036	0.034	0.101	0	0.064	0	0.056	0.039	0	0	0.07	0	0	0.133	0.071	0	0	0	0.413	0.139	0	0.063	0.058	0.15	0.063	0	0	0	0	0	0	0	0	0	0	0	0.069	0	0	0.095	0.034	0.108	3.726	12.512	71.703	439.352
BnaA03G0215400ZS	BnaA.LEA4-14.a	37.484	17.7	18.835	25.529	6.571	6.016	6.494	6.312	5.834	4.486	4.964	4.04	4.61	3.704	4.26	3.689	2.447	2.613	2.777	2.148	1.292	1.897	1.551	1.501	1.493	1.312	0.669	44.047	46.5	51.394	45.223	52.262	50.711	42.949	43.362	36.226	28.636	31.791	18.229	27.411	19.154	13.231	13.513	17.53	19.125	15.06	12.067	7.095
BnaC04G0598200ZS	BnaC.LEA4-14.a	209.931	96.116	81.582	80.907	68.811	71.626	66.101	58.798	57.978	54.326	53.931	52.451	48.08	49.685	51.443	47.928	41.785	41.794	40.853	40.837	43.833	39.334	38.48	39.231	43.443	37.277	32.946	176.62	158.665	173.18	193.818	192.084	158.862	134.934	131.44	115.818	84.4	100.873	56.026	76.082	38.247	36.875	31.268	27.021	19.305	16.041	15.326	5.301
BnaA04G0280100ZS	BnaA.LEA4-14.b	251.885	106.013	77.619	71.665	48.596	51.323	43.737	42.025	43.309	36.493	39.358	36.275	39.143	35.766	39.491	37.98	33.96	34.671	33.712	31.832	34.282	31.219	33.861	31.808	34.452	31.241	21.216	169.187	150.799	141.312	140.443	143.134	118.305	100.594	93.587	84.293	39.283	57.905	30.2	46.166	19.539	15.572	18.498	15.843	11.27	11.363	9.79	2.983
BnaA03G0287800ZS	BnaA.LEA4-14.c	0	0.198	0	0.379	0	0	0	0.127	0	0	0	0	0	0.302	0.096	0.304	0.288	0.152	0	0.435	0.216	0.376	0.085	0.396	12.944	0.302	1.835	0	0.174	0.642	0.115	0.237	0.181	1.067	2.275	5.032	29.586	33.722	61.656	21.177	96.653	107.049	90.394	253.238	438.216	619.908	1336.66	2023.32
BnaC03G0345800ZS	BnaC.LEA4-14.b	0	0.098	0	0	0	0	0	0	0	0	0	0	0	0	0	0.063	0	0.361	0	0.375	0.224	0.1	0	0	9.771	0.288	0.641	0	0	0.73	0.327	0.311	0.464	0.875	0.695	5.85	35.509	71.94	337.659	114.276	502.894	443.729	437.874	621.56	662.203	769.174	1188.49	1280.17
BnaC01G0503200ZS	BnaC.LEA4-14.c	0	0	0	0	0	0	0	0	0	0	0	0	0.061	0	0	0	0	0	0.072	0	0	0	0	0	0	0	0	0	0	0	0	0	0	0	0	0	0	0	0	0.05	0	0	0	0	0.291	0.13	0.853	0.789
BnaA01G0415100ZS	BnaA.LEA4-14.d	0	0	0	0	0	0	0	0	0	0	0	0	0	0	0	0	0	0	0	0	0	0	0	0	0	0	0	0	0	0	0	0.099	0	0	0.098	0	0.532	0.165	0.176	0.103	0.054	0.206	0	0	0.326	0.065	0.044	0.077
BnaA01G0415200ZS	BnaA.LEA4-14.e	0	0	0	0	0	0	0	0	0	0	0	0	0	0	0	0	0	0	0	0	0	0	0	0	0	0	0	0	0	0	0	0	0	0	0	0	0	0	0.148	0	0	0	0	0	0	0	0	0
BnaC01G0500100ZS	BnaC.LEA4-14.d	0	0	0	0	0	0	0	0	0	0	0	0	0	0	0.068	0	0	0	0	0	0	0	0	0	0	0	0.056	0	0	0	0	0	0	0	0	0	0	0	0	0	0	0	0	0	0	0	0	0
BnaA04G0251400ZS	BnaA.LEA5.a	0	0.161	0	0.142	0.057	0	0	0	0	0	0	0.162	0	0	0	0	0.168	0.046	0	0	0.128	0.11	0.039	0.169	0.104	0.055	0	0	0	0	0	0	0	0	0	0	0	0	0	0	0	0	0	0	0	0	0	0
BnaC03G0230800ZS	BnaC.LEA5.a	0	0.585	0.395	0.058	0	0	0	0	0	0	0	0	0	0	0	0.301	0	0	0	0.095	1.209	0.272	0	0.537	0.19	0.504	0.049	0	0	0	0	0	0	0	0	0	0.323	0.635	25.658	7.556	49.422	51.423	80.451	320.405	599.845	1539.89	2383.95	4884.82
BnaC04G0066000ZS	BnaC.LEA5.b	0.626	0.655	0.465	0.402	0	0	0	0.068	0.119	0	0	0	0	0.134	0	0.248	0	0	0	0.293	2.879	0.367	0.333	0.067	1.958	1.129	1.535	0.068	0.066	0.07	0.131	0.037	0	0	0.129	0	0.696	2.054	7.268	2.131	12.226	15.65	14.677	96.462	277.233	698.675	1098.38	2775.85
BnaA05G0060000ZS	BnaA.LEA5.b	0.358	1.076	0.702	0.376	0	0	0	0	0.274	0	0	0	0	0	0	0.537	0	0	0	0.195	3.636	0.71	0	0.309	0.496	1.779	0.229	0	0	0	0	0.063	0	0	0	0	0	0.137	0.203	0	1.327	0.92	5.413	49.322	262.05	716.585	1364.06	4526.47
BnaA03G0197000ZS	BnaA.LEA5.c	0.114	0.374	0.597	0.11	0	0	0	0	0	0	0	0	0	0	0	0.521	0	0	0.052	0.443	0.875	0.655	0.073	0.661	0.358	0.521	0.414	0	0	0	0	0.08	0.137	0	0	0.319	1.295	4.451	75.735	27.645	148.451	133.449	212.355	749.902	1499.78	2491.23	3549.23	9023.65
BnaC08G0439700ZS	BnaC.LEA6.a	62.777	32.475	23.833	19.977	15.519	15.331	15.843	23.762	18.772	21.732	18.938	18.736	19.979	21.091	23.071	22.507	20.059	19.542	21.998	27.731	35.216	28.355	42.092	39.573	89.934	52.584	121.005	1.794	2.89	14.066	11.088	4.2	5.161	8.346	8.989	7.936	32.378	8.203	10.621	6.956	12.494	21.128	11.1	15.598	29.3	42.509	57.878	123.264
BnaA09G0588200ZS	BnaA.LEA6.a	31.222	11.427	18.848	19.958	29.278	32.472	29.575	32.997	34.776	34.307	26.383	29.973	26.124	30.708	37.165	34.526	46.276	28.895	37.262	66.232	71.244	52.867	124.359	81.095	223.25	103.039	325.24	8.027	16.551	22.116	8.119	7.304	9.216	7.174	8.091	8.158	33.241	14.949	28.567	12.289	32.376	60.982	24.753	29.89	41.188	47.269	68.73	182.542
BnaA04G0216700ZS	BnaA.LEA6.b	0	0	0	0	0	0.009	0	0	0.047	0	0	0	0	0	0	0	0	0	0	0	0	0	0	0.108	0.015	0.1	0.292	0	0	0	0	0	0	0	0	0	0	0	0	0	0	0	0	0	0	0	0	0
BnaC03G0188900ZS	BnaC.LEA6.b	0	0	0	0	0	0	0	0	0	0	0	0	0	0	0	0	0	0	0	0.03	0	0	0	0	0	0	0	0	0	0	0	0	0	0	0	0	0	0	0	0	0	0	0	0	0	0	0	0
BnaA03G0162400ZS	BnaA.LEA6.c	0	0	0	0	0	0	0	0	0	0	0	0	0	0	0	0	0	0	0	0	0	0	0	0	0	0	0	0	0	0	0	0	0	0	0	0	0	0	0	0	0	0	0	0	0	0	0	0
BnaC03G0476000ZS	BnaC.LEA6.d	0	0	0	0	0	0	0	0	0	0	0	0	0	0	0	0	0	0	0	0	0	0	0	0	0	0	0	0	0	0	0	0	0	0	0	0	0	0	0	0	0	0	0	0	0	0	0	0
BnaC04G0527900ZS	BnaC.LEA6.e	0.164	1.72	1.646	0.301	0	0	0.096	0	0.087	0	0	0.151	0.074	0	0.162	0.047	0	0.231	0.309	0.301	0.293	0.114	0.431	0.199	0.136	0	0.083	0	0	0	0	0	0	0	0	0	0	0	0	0	0	0	0	0	0	0.112	0	0
BnaC01G0004000ZS	BnaC.DHN-1.a	0	0	0	0.049	0	0	0	0	0	0	0	0	0	0	0	0	0	0	0	0	0.054	0	0	0.03	0	0	0	0	0	0	0	0	0	0	0	0	0.049	0.222	24.15	3.316	53.307	45.845	43.291	81.073	77.137	104.643	115.106	137.232
BnaA01G0004000ZS	BnaA.DHN-1.a	0.172	0.128	0.208	0	0	0	0.089	0	0	0.051	0.088	0	0.034	0	0.072	0.049	0	0.077	0.176	0.297	0.034	0.157	0.169	0.052	0.048	0.039	0.13	0.102	0	0.107	0.036	0.335	0	0.496	0.18	0.197	0.326	0.793	1.875	1.013	2.375	2.288	2.601	10.238	24.214	29.927	59.486	153.526
BnaC03G0475000ZS	BnaC.DHN-2.a	418.879	1081.68	1400.57	1032.62	969.821	1049.89	932.122	883.702	937.429	975.871	940.975	1102.1	1075.34	1100.78	1166.8	1212.48	956.656	1002.82	1027.21	1042.12	1064.93	1003.46	981.275	1196.74	895.196	940.569	578.512	361.986	262.398	425.127	467.413	390.773	438.74	396.951	457.612	288.272	262.462	261.935	212.41	168.42	142.642	175.126	101.449	109.072	61.119	84.579	78.051	27.484
BnaA03G0385000ZS	BnaA.DHN-2.a	744.209	1504.4	2074.66	1305.88	944.752	1036.63	1012	1000.24	1113.02	1215.19	1197.35	1275.05	1375.55	1292.93	1345.89	1428.79	1134.51	1197.91	1163.05	1115.76	1075.02	1129.79	1064.47	1247.72	843.009	990.252	673.679	144.955	158.883	219.322	233.056	182.702	176.477	175.299	245.083	169.707	145.86	137.168	83.749	70.191	59.037	76.601	40.628	39.712	17.213	18.983	17.958	3.047
BnaA08G0052700ZS	BnaA.DHN-3.a	2.171	0.081	0	0.092	0	0	0	0	0	0	0	0	0	0	0	0	0	0	0	0	0	0	0	0	0	0	0	0.147	0.447	1.165	1.002	0.548	0.76	0.654	2.668	0.846	1.161	0.732	0.146	0.21	0.073	0.052	0	0.12	0.07	0.043	0.081	0
BnaC08G0069000ZS	BnaC.DHN-3.a	1.461	0.02	0	0	0.049	0	0	0.034	0	0	0	0	0	0	0	0	0	0	0.061	0	0	0	0	0.031	0	0	0	0.029	0.211	0.978	0.441	0.324	0.48	1.168	2.126	1.462	0	0.187	0.049	0.033	0.029	0.032	0.059	0.171	0.053	0.043	0.095	0.096
Bnascaffold0026G0053000ZS	BnaRandom.DHN-3.a	9.608	52.489	82.679	101.24	42.037	38.975	21.929	35.312	36.389	33.906	41.579	31.859	42.397	43.392	49.333	50.9	33.853	42.349	48.314	46.094	47.06	38.183	65.171	59.295	134.61	56.31	134.427	0	4.2	37.903	33.982	18.777	14.997	18.202	16.948	23.991	13.678	10.613	1.629	0	2.33	0.04	0.694	0.986	0.687	0	0.679	0
BnaC05G0174300ZS	BnaC.DHN-3.b	126.801	549.622	330.1	243.044	84.893	79.382	79.788	98.362	95.675	84.217	100.49	71.164	114.609	58.907	113.513	97.603	89.599	96.357	90.526	84.382	84.228	99.92	127.474	131.657	418.909	129.359	435.984	4.081	13.156	45.437	24.78	11.804	11.135	27.822	28.699	48.286	30.069	19.4	2.714	11.01	2.436	0.872	2.914	3.386	3.101	1.377	1.397	0.718
BnaA06G0143800ZS	BnaA.DHN-3.b	410.638	225.862	215.095	215.271	69.69	66.573	51.139	72.773	75.507	55.081	74.849	56.472	80.413	40.012	74.094	45.221	39.004	32.805	35.487	30.281	37.96	25.413	54.801	62.574	290.467	66.699	204.538	18.398	77	228.521	161.748	73.159	57.482	56.804	67.462	92.122	72.511	30.577	4.867	12.012	2.171	1.219	2.196	2.683	1.324	0.944	0.462	0.138
BnaA07G0133000ZS	BnaA.DHN-3.c	20.652	119.032	187.26	222.551	90.991	83.325	76.992	77.148	85.39	73.373	88.734	74.816	97.37	91.666	106.867	117.315	115.35	96.607	102.268	94.908	101.878	86.473	126.729	131.713	288.098	115.014	288.322	4.978	21.857	80.901	74.79	40.919	34.77	39.786	34.443	49.893	41.411	32.149	12.515	19.535	8.3	4.596	4.553	5.381	5.931	4.922	2.4	0.234
Bnascaffold0510G0000300ZS	BnaRandom.DHN-3.b	18.435	115.943	182.568	214.562	86.735	83.087	74.418	75.107	80.556	70.49	85.303	72.915	90.001	89.136	102.005	107.601	106.27	88.333	99.015	88.384	96.085	81.517	124.413	128.216	286.059	111.393	284.245	5.013	21.692	75.536	75.557	39.858	33.896	38.733	34.861	48.224	41.489	34.407	13.136	20.957	8.165	4.9	4.982	5.477	5.755	4.727	2.506	0.1
BnaC07G0195200ZS	BnaC.DHN-3.d	376.846	223.797	167.386	158.823	143.422	139	129.546	144.584	161.291	163.484	176.855	161.414	166.993	162.846	193.214	190.394	223.189	190.771	223.694	228.28	166.028	196.761	264.364	179.972	316.991	166.023	264.579	2.292	13.967	66.308	55.05	34.711	28.074	39.615	26.985	34.784	63.777	34.902	31.821	25.978	30.463	25.51	26.784	25.226	22.433	10.788	6.485	1.049
BnaA02G0219900ZS	BnaA.DHN-4.a	538.175	869.017	424.306	325.724	112.475	100.011	99.677	124.502	131.651	115.779	137.696	113.383	126.906	85.545	119.015	104.859	87.5	62.159	83.857	81.776	84.599	72.06	113.242	92.947	231.992	123.359	275.427	148.396	272.59	391.646	366.026	338.683	269.375	264.188	370.542	363.089	386.641	194.385	63.201	83.457	45.086	45.407	38.675	40	36.639	33.555	24.069	7.691
BnaC06G0421900ZS	BnaC.DHN-4.a	1228.59	2146.54	1977.09	1483.6	311.676	310.576	301.76	327.105	413.399	350.321	486.239	421.83	561.697	389.027	622.004	524.915	585.72	547.82	578.271	595.121	552.755	750.38	777.13	551.313	818.485	608.485	1260.22	436.134	886.434	1561.04	1187.04	993.607	955.772	734.307	499.588	498.638	850.63	484.866	167.258	265.69	158.093	153.824	149.415	162.597	136.532	75.034	71.728	33.011
BnaA07G0358600ZS	BnaA.DHN-4.b	1110.66	1465.94	1613.27	1374.91	347.783	333.562	322.552	364.506	420.003	364.9	450.996	409.466	453.414	342.446	464.338	393.99	434.016	352.911	388.711	399.159	353.489	429.777	532.157	362.084	686.971	422.14	1061.19	161.302	595.028	985.499	496.386	471.024	431.759	370.253	220.958	288.121	416.36	276.16	95.899	193.772	113.85	87.126	110.571	129.819	131.622	70.529	72.826	47.713
BnaA07G0244500ZS	BnaA.DHN-4.c	86.933	186.078	162.709	119.162	14.774	12.921	10.755	11.801	15.482	10.421	10.962	11.761	11.636	7.635	12.659	8.23	6.22	5.686	6.018	6.82	3.81	5.379	7.603	4.345	5.809	5.153	3.669	6.713	37.024	115.604	111.504	98.345	102.558	88.671	117.126	105.319	116.198	68.025	22.225	28.274	16.454	12.462	12.613	9.425	5.207	2.985	2.372	0.125
BnaC02G0295200ZS	BnaC.DHN-4.b	596.425	1073.38	445.087	290.468	230.246	210.521	215.559	235.994	260.871	234.488	282.784	245.379	292.481	220.891	271.455	264.743	272.338	226.213	243.134	235.842	242.897	239.538	338.665	259.795	510.658	282.504	711.055	205.39	383.229	491.457	400.502	413.654	341.88	338.105	429.73	458.437	430.58	265.635	110.833	131.127	71.718	56.745	73.516	70.793	76.616	56.763	42.624	12.545
BnaA09G0598500ZS	BnaA.DHN-5.a	0	0.433	0.224	0.135	0	0	0	0	0.083	0	0	0	0	0	0	0.525	0	0	0	0.224	0.925	0.592	0.082	0.4	0.242	0.244	0.045	0	0.086	0	0.082	0	0.075	0.081	0.032	2.608	14.041	59.516	472.808	215.02	785.74	682.29	773.685	1441.79	2190.64	2009.43	2465.69	3073.9
BnaC08G0452300ZS	BnaC.DHN-5.a	0	0.138	0.046	0.078	0	0	0	0	0.285	0	0	0	0	0	0.09	0.04	0	0	0	0.393	0.574	0.091	0.12	0.114	0.12	0.46	0.3	0.043	0	0.051	0	0.038	0.077	0.311	0.144	9.431	35.17	94.2	669.893	291.491	825.654	863.279	878.308	1485.82	2024.28	1515.94	1758.26	2256.86
BnaA09G0475300ZS	BnaA.DHN-6.a	0.089	0	0.189	0.097	0.048	0	0	0	0	0	0.103	0	0	0	0.044	0.191	0.056	0.123	0.111	0.113	0.342	0	0.054	0.114	0.1	0	0.118	0	0	0	0	0.157	0.113	0.374	0.148	0.244	0.289	1.467	11.912	3.796	18.392	23.003	25.215	123.994	279.832	314.123	475.77	1278.59
BnaC08G0312000ZS	BnaC.DHN-6.a	0.057	0.104	0	0.03	0	0	0	0	0	0	0	0	0.084	0.045	0	0.129	0	0	0	0.06	0.124	0	0	0.058	0	0.169	0	0.046	0.15	0.346	0.701	0.931	2.71	4.167	3.571	1.54	2.269	5.103	21.267	9.609	38.631	38.688	41.67	148.891	311.793	317.37	486.947	1250.14
BnaA02G0419400ZS	BnaA.DHN-7.a	0.031	0.042	0.037	0	0.067	0.031	0	0	0.192	0.02	0.02	0	0	0.019	0	0	0.018	0	0	0	0	0.041	0	0	1.722	0.02	0	0	0.019	0.069	0	0	0	0.427	0.502	0.096	0.086	0.18	1.805	1.057	2.675	2.669	1.733	10.148	25.656	46.823	94.2	242.373
BnaA09G0101100ZS	BnaA.DHN-7.b	0.705	0.781	3.799	6.104	15.269	13.077	13.356	12.117	13.599	13.72	18.67	17.046	26.945	18.792	27.009	30.083	38.471	49.524	45.804	53.96	36.972	63.615	46.76	30.878	212.246	23.138	29.868	0.188	0.107	0.045	0.042	0.24	0.443	3.07	4.873	9.97	6.194	19.87	71.564	16.463	186.845	238.44	250.431	973.601	2381.02	3055.11	5105.2	7837.52
BnaC09G0101000ZS	BnaC.DHN-7.a	0.915	0.747	2.969	4.396	7.661	9.448	8.82	6.31	8.309	7.318	8.144	7.157	12.618	8.01	12.81	16.68	17.261	21.342	21.577	26.493	17.183	29.582	20.688	13.201	113.786	10.46	12.595	0.032	0	0.04	0.179	0.168	0.206	0.636	1.185	3.454	7.999	7.439	70.996	15.425	204.156	251.963	218.012	735.678	1818.24	2303.9	4069.91	7797.48
BnaC02G0556300ZS	BnaC.DHN-7.b	4.601	5.798	11.443	6.947	0.796	0.433	0.241	0.514	0.691	0.401	1.317	0.761	1.698	0.682	2.615	1.64	0.617	1.277	0.885	0.817	2.538	3.093	1.817	2.098	50.291	2.697	2.828	0.139	0.422	0.524	0.412	0.594	0.538	0.184	0.143	0.458	1.367	2.451	11.079	6.228	26.622	33.545	22.299	100.796	275.917	388.21	851.555	2451.69
BnaC05G0018400ZS	BnaC.SMP.a	0	0	0.046	0.065	0.043	0	0	0.042	0	0.046	0	0.092	0	0.044	0	0	0.083	0.064	0.042	0	0.045	0.207	0.043	0.086	0.089	0.047	0.254	0.399	0.105	0.409	0.392	0.346	0.083	0.401	0.421	0.522	0.891	0.901	1.72	1.478	3.134	2.481	3.401	6.67	15.175	13.796	16.504	35.089
BnaA10G0016500ZS	BnaA.SMP.a	0	0	0.314	0.766	0	0	0	0	0	0	0	0	0.085	0	0.046	0	0.042	0	0.028	0	0.095	0.046	0.149	0.069	0	0	0	0.068	0.207	0.044	0.029	0	0.15	0.042	0.042	0.103	0.714	0.26	0.594	0.45	1.54	0.915	1.043	2.587	7.195	7.549	9.049	21.038
BnaA09G0055000ZS	BnaA.SMP.b	0	0	0	0	0.04	0	0	0	0	0	0	0	0	0	0	0	0	0	0	0	0	0	0	0	0	0	0	0.042	0	0	0	0	0	0	0.032	0	0	0	0	0	0	0	0	0	0	0	0	0
BnaC07G0341600ZS	BnaC.SMP.b	0	0.042	0	0	0.077	0.221	0.038	0.147	0	0.24	0.036	0.128	0.039	0.041	0.037	0.081	0	0.446	0.209	0.129	0.178	0.044	0.196	0.601	0.129	0.041	0.077	0.768	0	0	0	0	0	0	0	0	0	0	0	0	0	0	0	0	0	0	0.022	0
BnaA06G0352100ZS	BnaA.SMP.c	0	0	0	0	0.111	0.233	0.067	0.338	0.093	0	0	0.074	0.034	0.256	0	0.038	0.039	0.082	0.069	0.282	0.062	0	0.114	0.414	0.176	0.079	0.118	0.237	0	0	0	0.025	0	0	0	0	0	0	0	0	0	0	0	0	0	0	0	0
Bnascaffold0026G0052300ZS	BnaRandom.SMP.a	0	0	0	0	0	0	0	0	0	0	0	0	0	0	0	0	0	0	0	0	0	0	0	0	0	0	0	0	0	0	0	0	0	0	0	0	0	0	0	0	0	0	0	0	0	0	0	0
BnaA02G0370300ZS	BnaA.SMP.d	0	0	0	0	0.085	0	0.04	0.114	0.114	0.079	0.225	0	0	0.192	0	0.04	0	0	0.036	0	0.242	0	0.041	0.222	0.092	0	0	0.387	0.038	0	0	0	0	0.041	0	0	0	0	0	0	0	0	0	0	0	0	0	0
BnaC02G0496200ZS	BnaC.SMP.c	0	0	0	0	0.041	0.283	0.038	0	0.037	0.043	0.155	0.133	0	0.235	0	0.037	0.162	0	0.081	0.216	0.49	0	0.291	0.443	0.393	0.153	0	0.132	0	0	0	0	0	0	0	0.037	0	0	0	0	0	0	0	0	0	0	0	0
BnaA03G0372400ZS	BnaA.SMP.e	0	0.033	0.045	0	0	0	0.018	0	0	0	0	0	0	0	0	0.071	0	0.019	0	0	0.705	0	0	0.263	0.13	0.332	0.168	0	0	0	0	0	0	0	0.012	0.021	0.475	0.031	6.981	0.892	13.106	31.88	31.936	167.682	413.173	302.953	670.141	1258.33
BnaC05G0356800ZS	BnaC.SMP.d	0	0.059	0.096	0	0	0	0	0.047	0	0	0	0.118	0	0	0	0.097	0.023	0	0	0.086	0.214	0.046	0	0	0.034	0.052	0.143	0.244	0.026	0	0.029	0	0	0	0	0	0	0	0.101	0	0.033	0.162	0.583	10.558	66.747	80.626	190.555	525.54
BnaA05G0335500ZS	BnaA.SMP.f	0	0.158	0.244	0.205	0	0.051	0.052	0	0.022	0.028	0.027	0	0.08	0	0.088	0.124	0.056	0.097	0.124	0.193	0.577	0.08	0.029	0.108	0.751	0.124	0.148	0.848	0.133	0.201	0.464	0.376	0	0	0	0.159	0.231	0.028	0.838	0.157	2.262	2.85	5.28	49.149	230.404	217.696	551.411	1409.53
BnaC05G0357500ZS	BnaC.SMP.e	0.314	0.117	0	0	0	0	0.034	0.049	0	0.034	0.07	0.156	0.131	0.139	0.165	0.246	0.13	0.332	0.167	0.225	0.605	0.214	0.199	0.349	0.696	0.847	0.24	0	0	0	0	0	0	0	0	0	0	0	0.161	0	0.861	0.76	2.999	28.727	131.445	163.183	335.597	942.011
Bnascaffold0327G0000500ZS	BnaRandom.SMP.b	0	0.079	0	0	0	0	0.031	0.047	0	0	0.059	0.132	0.142	0	0.152	0.217	0	0.072	0	0.152	0.532	0.207	0.08	0.325	0.677	0.667	0.225	0	0	0	0	0	0	0	0	0.032	0	0	0.052	0	0.843	0.623	2.583	26.457	118.222	147.922	308.041	856.212
BnaA02G0140100ZS	BnaA.SMP.g	0	0	0	0	0	0	0	0	0	0	0	0	0	0	0	0	0	0	0	0	0	0	0	0	0	0	0	0	0	0.042	0	0	0	0.087	0.034	0.138	0.432	0.281	0.251	0.223	0.114	0.194	0.27	1.497	4.264	6.215	9.451	29.787
BnaA03G0131100ZS	BnaA.SMP.h	0	0	0	0	0	0	0	0	0	0	0	0	0	0	0	0	0	0	0	0	0	0	0	0	0	0	0	0.036	0	0	0	0	0.041	0	0.046	0	0.039	0.032	0	0	0.071	0	0.103	0.135	0.08	0.21	0.325	1.198
Table S3: RNA-seq data of expression levels of BnaLEAs under different abiotic stresses in leaves
B.napus gene	Brassica Gene name	control_0h_leaf	control_025h_leaf	control_05h_leaf	control_1h_leaf	control_3h_leaf	control_6h_leaf	control_12h_leaf	control_24h_leaf	salt_025h_leaf	salt_05h_leaf	salt_1h_leaf	salt_3h_leaf	salt_6h_leaf	salt_12h_leaf	salt_24h_leaf	drought_025h_leaf	drought_05h_leaf	drought_1h_leaf	drought_3h_leaf	drought_6h_leaf	drought_12h_leaf	drought_24h_leaf	freezing_025h_leaf	freezing_05h_leaf	freezing_1h_leaf	freezing_3h_leaf	freezing_6h_leaf	freezing_12h_leaf	freezing_24h_leaf	cold_025h_leaf	cold_05h_leaf	cold_1h_leaf	cold_3h_leaf	cold_6h_leaf	cold_12h_leaf	cold_24h_leaf	heat_05h_leaf	heat_025h_leaf	heat_1h_leaf	heat_3h_leaf	heat_6h_leaf	heat_12h_leaf	heat_24h_leaf	osmotic_025h_leaf	osmotic_05h_leaf	osmotic_1h_leaf	osmotic_3h_leaf	osmotic_6h_leaf
BnaA08G0073600ZS	BnaA.LEA1.a	0	0	0	0	0	0	0	0	0	0	0.16	4.56	0.72	1.05	8.55	0	0.03	0.04	0	0	0.06	0	0.04	0.14	0.17	0	0.29	0	0.14	0.05	0	0	0	0	0.03	0	0	0	0	0	0	0.09	0	0	0	0.3	2.15	1.39
BnaC08G0104100ZS	BnaC.LEA1.a	0	0	0	0	0	0	0	0	0.1	0	0.04	28.83	23.7	32.69	105.03	0	0	0.11	0	0	0.09	0.13	0.53	0.69	1.25	0.4	1.29	1.21	2.09	0.22	0.02	0.02	0.67	0	0	0	0	0	0	0	0	0	0	0	0.02	0.12	17.53	28.43
BnaC08G0084500ZS	BnaC.LEA1.b	0	0	0	0	0	0	0	0	0.07	0	0.04	28.01	23.19	31.43	101.99	0	0	0.11	0	0	0.09	0.13	0.45	0.69	1.25	0.23	1.15	1.21	2.07	0.2	0.02	0.02	0.6	0	0	0	0	0	0	0	0	0	0	0	0.02	0.12	17.21	27.83
BnaA05G0093500ZS	BnaA.LEA1.b	0	0	0.03	0.09	0	0	0	0	0	0	0.11	2.31	1.39	1.84	0.17	0	0	0.12	0.04	0	0	0	0	0	0	0.06	0.33	0	0.05	0	0.11	0.11	0	0	0.23	0.18	0	0	0	0	0	0	0	0	0	0.1	2.14	2.5
BnaC04G0112000ZS	BnaC.LEA1.c	0	0	0	0	0	0	0	0	0	0	0	0.08	0	0	0	0	0	0	0.09	0	0	0	0	0	0	0	0.02	0	0	0	0	0	0.05	0	0	0	0	0	0	0	0	0	0	0	0	0	0	0
BnaC05G0285600ZS	BnaC.LEA1.d	0	0.02	0.05	0.39	0	0.08	0	0	0	0	0.19	0.09	0	0.03	0.08	0	0	0.04	0.97	0.03	0	0.33	0	0	0	0	0	0	0	0.18	0.18	0.26	0.38	0.04	0.75	0.09	0	0	0	0	0	0.05	0.06	0	0	0.11	1.92	0.8
BnaA09G0390300ZS	BnaA.LEA1.c	0	0	0	0	0	0	0	0.09	0	0	0.1	0.25	0.05	0	0.26	0	0.03	0.17	0.99	0.16	0	0.02	0	0	0	0	0.16	0	0	0.07	0	0.08	0.12	0	0.04	0	0.05	0	0	0.04	0	0	0	0	0	0	0.82	1.7
BnaA08G0095700ZS	BnaA.LEA1.d	0	0	0	0	0	0	0	0	0	0	0	0	0	0	0	0.03	0	0	0	0.08	0	0	0	0	0	0	0	0	0	0	0	0	0	0.03	0	0	0	0	0	0	0.05	0	0	0	0	0	0	0
BnaC09G0580800ZS	BnaC.LEA1.e	0.45	0.13	0.34	0.2	0.61	0.03	0.05	0.03	2.55	1.12	9.8	351.26	100.15	91.2	2157.24	0.02	0.33	8.27	2.33	0.05	6.04	4.33	2.75	2.16	1.58	5.95	10.21	0.06	1.17	2.49	1.54	2.95	1.78	0.18	1.24	5.62	0.06	0.02	0	0.03	0	0	0.13	0.32	2.61	17.39	350.71	299.64
BnaC03G0253900ZS	BnaC.LEA2.a	11.64	12.38	15.07	16.44	11.85	12.29	16.39	10.86	13.21	16.24	25.44	9.91	8.19	14.15	4.87	11.24	8.74	18.95	12.36	17.94	23.93	11.47	3.48	2.07	1.67	1.89	4.03	4.09	4.25	16.63	15.8	18.87	12.51	7.17	3.08	1.17	29.15	33.54	25.81	19.03	33.77	4.83	10.39	14.75	19.74	26.41	12.6	10.34
BnaC04G0018800ZS	BnaC.LEA2.b	0	0	0	0	0	0	0	0	0	0	0	0	0.04	0	0	0	0	0	0	0	0	0	0	0	0	0	0	0	0	0	0	0	0	0	0	0	0	0	0	0	0	0	0	0	0	0	0	0
BnaA05G0018300ZS	BnaA.LEA2.a	0	0	0	0	0	0	0	0	0	0	0	0	0	0	0	0	0	0	0	0	0	0	0	0	0	0	0.3	0	0	0	0	0	0	0	0	0	0	0	0	0	0	0	0	0	0	0	0	0
BnaC03G0000500ZS	BnaC.LEA2.c	3.45	3.45	11.29	31.52	12.08	22.19	5.98	1.79	2.32	5.66	37.06	531.26	263.86	236	300.77	7.87	3.75	26.32	317.58	27.9	56.16	21.71	373.78	231.87	321.87	399.02	350.29	10.36	9.09	31.01	61.43	127.92	345.24	108.77	337.26	89.03	30.98	38.22	63.45	10.84	58.58	7.92	13.72	0.67	4.87	25.04	284.93	429.82
BnaA07G0053100ZS	BnaA.LEA2.b	1.47	1.5	4.68	18.02	6.68	8.08	1.23	1.75	1.13	2.46	11.7	231.99	97.77	197.1	297.82	3.9	1.83	8	239.19	28.65	21.46	7.38	222.07	146.68	154.3	247.83	305.68	9.84	3.54	8.85	14.33	43.06	129.51	69.02	310.42	61.49	30.41	35.06	53.06	5.57	49.64	3.77	6.15	0.87	1.69	6.53	91.31	291.39
BnaA04G0291600ZS	BnaA.LEA2.c	35.14	23.62	33.4	38.12	39.03	50.78	37.87	31.17	24.77	23.1	27.52	91.48	30.76	54.78	51.15	25.33	19.22	29.52	66.62	39.42	70.35	39.04	50.72	40.72	47.63	48.9	46.1	23.02	19.63	26	19.86	23.19	31.04	38.98	106.8	60.33	15.34	18.77	19.16	16.53	71.45	36.26	38.41	27.85	31.62	41.26	57.99	75.03
BnaC04G0609800ZS	BnaC.LEA2.d	43.16	31.62	42.13	43.45	39.08	76.33	70.81	41.61	28.87	26.23	48.26	87.63	70.66	136.58	67.48	31.44	25.32	46.1	93.49	73.44	111.41	52.89	50.79	42.8	44.95	47.61	68.23	35.21	21.03	31.32	26.84	28.5	69.12	128.58	281.43	90.88	24.89	31.01	30.76	36.5	126.91	56.06	39.76	29.57	40.37	72.41	90.82	144.23
BnaC03G0262500ZS	BnaC.LEA2.e	0	0	0	0	0	0	0	0	0	0	0	0	0	0	0	0	0	0	0	0	0	0	0	0	0	0.02	0	0	0	0	0	0	0	0	0	0	0	0	0	0	0	0	0	0	0	0	0	0
BnaA03G0223400ZS	BnaA.LEA2.d	0	0	0	0	0	0	0	0	0	0	0	0	0	0	0	0	0	0	0	0	0	0	0	0	0	0	0.17	0	0	0	0	0	0	0	0	0	0	0	0	0	0	0	0	0	0	0	0	0
BnaC04G0331000ZS	BnaC.LEA3.a	0	0	0	0.04	0	0	0	0.05	0	0	0	0	0	0	0	0	0	0	0	0	0	0	0	0	0	0.03	0.18	0	0	0	0	0	0	0	0	0	0	0	0	0	0	0	0	0	0	0	0	0
BnaA04G0052900ZS	BnaA.LEA3.a	0	0	0	0	0	0	0	0	0	0	0	0	0	0	0	0	0	0	0	0	0	0	0	0	0	0	0.16	0	0	0	0	0	0	0	0	0	0	0	0	0	0	0	0	0	0	0	0	0
BnaC02G0341200ZS	BnaC.LEA3.b	0	0	0	0	0	0	0	0	0	0	0	0	0	0.03	0.04	0	0	0	0	0	0	0	0	0	0	0	0.1	0	0	0	0	0	0	0	0	0	0	0	0	0	0	0	0	0	0	0	0.01	0
BnaA02G0253700ZS	BnaA.LEA3.b	0	0	0	0	0	0	0	0	0	0	0	0	0	0	0	0	0	0	0	0	0.2	0	0	0	0	0	0.16	0	0	0	0	0	0	0	0	0	0	0	0	0	0	0	0	0	0	0	0	0
BnaA09G0025200ZS	BnaA.LEA3.c	0.08	0.06	0.12	0	0	0	0	0.03	0	0	0.04	0	0	0	0	0	0	0.05	0	0	0	0.26	0.55	0.74	0.2	0.63	0.29	0.05	0	0.08	0.2	0.28	0.2	0	0.05	0	0	0	0	0	0	0	0	0	0.41	0.06	0.03	0.28
BnaC09G0009900ZS	BnaC.LEA3.c	0	0	0	0	0	0	0.03	0	0	0	0	0	0	0	0	0	0	0	0	0	0	0.06	0	0	0	0	0.02	0	0	0	0	0	0	0	0	0	0	0	0	0	0.06	0	0	0	0	0	0	0
BnaA10G0014000ZS	BnaA.LEA3.d	313.65	283.49	350.13	316.27	612.55	984.7	12.6	280.28	408.95	398.89	284.53	1000.29	513.63	59.28	435.27	251.85	375.97	470.69	31.07	98.9	10.91	128.04	255.77	150.61	232.89	180.54	93.13	15.9	340.87	256.8	208.93	326.44	670.55	812.24	1330.87	311.35	160.02	28.87	319.91	550.01	252.47	7.72	849.94	138.58	283.53	354.13	452.54	889.36
BnaC05G0015900ZS	BnaC.LEA3.d	1060.04	1132.23	1426.1	1262.04	1862.29	2377.3	46.13	1012.28	1392.12	1514.39	1263.93	2818	1587.59	151.33	1740.78	1028.31	1308.13	1473.74	225.37	473.62	36.72	519.94	1787.31	1083.64	1933.64	1268.77	255.58	35.62	1260.88	865.95	952.23	1348.86	2159.48	1905.94	2592.56	1185.45	743.39	932.47	1305.62	2104.21	856.84	31.17	2309.14	748.6	1126.4	1721.2	1572.97	3083.52
BnaC03G0326000ZS	BnaC.LEA3.e	16.2	16.95	24.01	18.99	7.58	7.37	14.06	12.81	13.79	27.52	31.65	14.62	11.01	17.7	10.58	5.29	9.41	21.01	10.06	56.14	554.31	56.76	17.07	12.73	13.23	11.67	1.86	2.13	1.45	17.34	19.88	26.54	11.21	2.92	1.86	8.35	0.95	1.03	1.02	2.43	12.47	2.48	11.38	14.14	102.9	44.73	35.8	52.74
BnaA03G0271300ZS	BnaA.LEA3.e	14.1	16.63	27.12	25.63	10.1	11.23	30.52	11.71	13.78	29.1	27.84	9.32	7.18	20.45	5	6.9	10.11	18.79	10.68	66.54	762.13	47.07	7.81	6.34	5.97	5.47	2.19	1.41	1.7	18.34	18.5	27.07	14.26	8.21	8.09	31.19	1.48	2.04	1.25	4.9	38.3	3.5	16.96	21.79	133.58	42.17	28.94	46.94
BnaA09G0116500ZS	BnaA.LEA3.f	0.02	0.05	0.01	0.02	0.02	0.04	0.07	0	0.01	0	0.02	0.17	0.52	0.66	0.63	0.02	0	0	0.02	0.03	0.02	0.02	0.09	0.09	0.05	0.12	0.06	0	0	0.02	0.02	0	0.12	0.02	0.03	0.05	0	0.02	0	0.15	0.09	0	0	0.05	0	0.04	0.21	0.44
BnaC01G0243100ZS	BnaC.LEA3.f	0	0	0	0	0	0	0.06	0	0	0	0.03	1.96	1.39	5.59	0.94	0	0	0.02	0.02	0	0	0.03	0.09	0.14	0.13	0.31	1.32	0.07	0	0	0	0	0.21	0.72	2.55	0.42	0	0	0	0.12	0	0	0	0.08	0	0.11	0.88	10.46
BnaA01G0192300ZS	BnaC.LEA3.g	0.39	0.53	0.31	0.36	0.08	0.19	1.68	0.17	1.55	0.12	0.25	0.42	5.12	23.93	7.06	0.15	0.16	0.15	0.38	0.34	0.16	0.47	32.1	36.96	11.41	29.35	11.11	4.36	2.48	0.44	0	0.1	1.28	4.68	15.34	15.76	0.41	0.3	0.53	0.81	0.53	1.88	0.06	0	0.07	0.19	0.78	10.38
BnaC04G0588700ZS	BnaC.LEA4-1.a	0	0	0	0	0	0	0	0	0	0	0	0	0	0	0.02	0	0	0	0	0	0	0	0	0	0	0	0	0	0	0	0	0	0	0	0	0	0	0	0	0	0	0	0	0	0	0	0.03	0
BnaC07G0285700ZS	BnaC.LEA4-1.b	0	0	0	0	0	0	0	0	0	0	0	0	0	0	0	0	0	0	0	0	0	0	0	0	0	0	0	0	0	0	0	0	0	0	0	0	0	0	0	0	0	0	0	0	0	0	0	0
BnaA06G0398300ZS	BnaA.LEA4-1.a	0	0	0	0	0	0	0	0	0	0	0	0	0	0	0	0	0	0	0	0	0	0	0	0	0	0	0.21	0	0	0	0	0	0.03	0	0	0	0	0.03	0	0	0	0	0	0	0	0	0	0
BnaA02G0328600ZS	BnaA.LEA4-1.b	0.1	0	0	0	0.02	0	0.24	0.03	0.07	0.05	0.14	0.03	0.24	0.06	0	0.09	0	0	0.12	0.07	0	0.05	0.27	0.18	0.05	0.36	0.49	0.04	0	0.07	0	0	0.25	0.32	0.39	0.38	0	0.03	0	0.05	0.08	0.02	0	0.07	0	0	0.27	0.04
BnaC02G0443700ZS	BnaC.LEA4-1.c	0.01	0	0	0	0	0	0	0	0	0	0	0	0	0	0	0	0.02	0.02	0.58	0.17	0	0	0.04	0.18	0.41	0.18	0.32	0	0	0	0	0	0.03	0.25	2.75	1.02	0	0	0	0.01	0	0	0	0	0	0	0.04	0.08
BnaC08G0137500ZS	BnaC.LEA4-2.a	0.24	0.08	0.06	0	0	0	0.2	0.21	0.19	0.07	0	0	0	0	0	0	0.04	0.07	0.04	0	0	0	0	0.12	0.12	0.22	0.05	0	0	0	0.15	0.07	0.11	0	0	0	0	0.14	0	0	0	0.68	0.08	0.16	0	0.08	0	0
BnaA04G0271300ZS	BnaA.LEA4-2.a	0	0	0	0	0	0	0	0	0	0	0	0.12	0.05	0.11	1.59	0	0	0.01	0	0	0.04	0	0	0.01	0	0	0.32	0	0	0	0.01	0	0	0	0	0	0	0	0	0	0	0	0.03	0	0	0	0.18	0.74
BnaC04G0099300ZS	BnaC.LEA4-2.b	0	0	0	0	0	0	0	0	0	0.02	0.08	0.42	0.06	0.07	0.69	0	0	0.06	0.04	0	0	0.03	0.04	0.05	0.02	0.03	0	0	0	0.02	0	0.03	0	0	0	0	0	0	0.01	0	0.02	0	0	0	0	0.15	1.16	0.28
BnaC04G0551200ZS	BnaC.LEA4-3.a	0	0	0	0.01	0	0	0	0	0	0	0	1.08	0.28	0.13	4.29	0	0	0	0	0	0.03	0	0	0	0	0.03	0.06	0	0	0	0	0	0	0	0	0.03	0	0	0	0	0	0	0	0	0	0.08	1.25	0.75
BnaA04G0235800ZS	BnaA.LEA4-3.a	0	0	0	0	0	0	0	0	0	0	0.02	0.67	0.07	0.1	3.27	0	0	0.03	0	0	0.02	0	0	0	0.03	0.04	0.3	0	0	0	0	0	0	0	0.02	0	0	0	0	0	0	0	0	0	0	0.06	0.94	0.52
BnaA04G0069100ZS	BnaA.LEA4-3.b	0	0	0	0	0	0	0	0	0	0	0	0.36	0.07	0.01	0.05	0	0	0	0.03	0	0	0	0	0	0	0	0.28	0	0	0	0	0	0	0	0	0.01	0	0	0	0	0	0	0	0	0	0	0.37	0
BnaC04G0339800ZS	BnaC.LEA4-3.b	0	0	0	0	0	0	0	0	0	0	0.03	0.69	0.29	0.02	0.17	0.01	0	0.01	0.02	0	0	0.01	0.16	0.01	0.01	0.07	0.23	0	0	0	0	0.03	0	0	0.04	0.16	0	0	0	0	0.02	0	0	0	0.03	0.07	0.95	0.46
BnaC09G0225000ZS	BnaC.LEA4-4.a	0.02	0	0	0.02	0	0	0	0	0	0	0	0.58	0.35	0.59	3.53	0	0	0	0.04	0	0.34	0.06	0.09	0	0	0.03	0	0	0	0	0	0	0	0	0	0	0	0.01	0.02	0	0	0	0	0	0	0	0.18	0.47
BnaA02G0287200ZS	BnaA.LEA4-4.a	1.4	1.84	1.49	1.63	1.12	0.62	0.17	1.4	1.69	1.84	0.8	2.84	3.11	3.02	3.48	0.49	0.48	0.88	1.58	0.51	0.58	1.12	0.69	0.51	0.33	0.7	2.44	0.06	0.24	0.54	0.59	0.68	0.31	0.23	0.43	1.66	0.26	0.64	0.71	0.19	0.35	0.03	0.9	1.2	1.17	1.36	2.18	3.39
BnaA09G0195200ZS	BnaA.LEA4-4.b	0.43	0.7	0.54	0.5	0.59	0.28	0.19	0.31	0.74	0.57	0.68	14.8	12.49	19.86	39.52	0.2	0.1	0.36	0.74	0.3	0.14	0.14	0.7	0.59	0.53	0.63	2.73	0.35	0.96	0.36	0.21	0.4	0.33	0.15	0.38	1.08	0.2	0.19	0.51	0.44	0.36	0.36	0.48	0.32	0.35	0.77	7.22	9.55
BnaC01G0136700ZS	BnaC.LEA4-5.a	0	0	0	0	0	0	0	0	0	0	0	0.46	0.06	0.41	4.4	0	0	0	0.02	0	0.03	0	1.14	0.94	1.57	1.43	13.85	0.03	0.02	0	0	0	0.03	0	0.2	2.31	0	0	0	0	0	0	0	0	0	0.02	0.76	1.05
BnaA01G0112200ZS	BnaA.LEA4-5.a	0	0	0.02	0	0	0	0	0	0	0	0	0.3	0	0.02	0.52	0.02	0	0	0.13	0	0.03	0.04	1.1	0.7	2.03	1.66	14.85	0.05	0.06	0	0	0	0	0.06	0.2	1.51	0	0	0	0	0	0	0	0	0	0.01	0.15	0.21
BnaA08G0123100ZS	BnaA.LEA4-5.b	0	0	0	0	0	0	0	0	0	0	0	0	0	0.07	0.06	0	0	0	0	0	0	0	0	0.01	0	0	0.33	0	0	0	0	0	0	0	0	0	0	0	0	0	0	0	0	0	0	0	0	0
BnaC03G0724800ZS	BnaC.LEA4-5.b	0	0	0	0	0	0	0	0	0	0	0	0	0	0	0.13	0	0	0	0	0	0	0	0	0	0	0	0.03	0	0	0	0	0	0	0	0	0	0	0	0	0	0	0	0	0	0	0	0	0
BnaC02G0390600ZS	BnaC.LEA4-5.c	1.12	1.1	1.42	1.27	1.66	0.67	0.38	0.66	0.94	1.36	1.68	12.56	10.39	9.48	15.28	0.37	0.4	1.49	3.15	1.25	0.79	1.3	2.34	1.51	1.44	1.96	6.86	0.41	0.63	0.77	0.54	0.61	0.75	0.21	1.08	1.74	0.42	0.49	0.77	0.45	0.74	0.04	1.14	0.56	1.2	2.72	8.5	8.35
BnaC03G0500300ZS	BnaC.LEA4-6.a	0	0.04	0.03	0.06	0.07	0	0.02	0.03	0.04	0.09	0.15	0.23	0.14	0.05	0.08	0	0	0.11	0.02	0.04	0	0.06	0	0	0	0	0	0.05	0.02	0.01	0.01	0.01	0.03	0	0.01	0	0.02	0	0	0	0.02	0.02	0.09	0.05	0.02	0.12	0.05	0.34
BnaA03G0349800ZS	BnaA.LEA4-6.a	0	0	0.01	0.05	0	0.08	0	0	0	0	0.03	0.2	0.18	0.22	4.4	0.01	0	0	0	0	0.03	0.06	0.02	0	0	0	0.26	0	0.01	0	0	0	0.05	0.03	0.11	0.04	0	0	0	0.14	0.02	0	0	0	0	0.01	0.17	0.4
BnaC05G0427600ZS	BnaC.LEA4-6.b	0.24	0	0.22	0	0.2	0.08	0.06	0.02	0.26	0.11	1.52	13	14.01	56.86	133.93	0.04	0	1.14	0.34	0.01	0.38	0.72	3.03	2.11	1.79	2.95	1.02	0.09	0.22	0.34	0.29	0.32	0.5	0.1	3.86	5.54	0.02	0.13	0	0.11	0.09	0	0.11	0	0.55	3.22	15.21	19.2
BnaA05G0383800ZS	BnaA.LEA4-6.b	0.06	0	0.02	0.06	0.03	0	0	0	1.31	0.22	0.8	96.22	57.18	156.98	1262.86	0	0	0.73	1.42	0.04	3.22	1.34	1.81	2.19	1.37	2.97	45.33	0.06	0.42	0.17	0.06	0.27	5.41	0.06	1.63	3.13	0	0.02	0	0	0	0	0.1	0.03	0.39	1.76	80.79	98.45
BnaA08G0183000ZS	BnaA.LEA4-7.a	0	0	0	0.01	0.01	0	0	0	0	0	0.03	0.84	0.5	1.55	10.39	0	0	0	0.15	0	0	0.08	0.05	0.09	0.01	0.05	0.48	0	0	0.04	0.01	0.03	0.16	0.01	0.03	0	0	0	0	0	0	0	0.07	0.01	0	0.07	0.5	0.32
BnaC03G0694100ZS	BnaC.LEA4-7.a	0	0	0	0	0	0	0	0	0	0	0.01	0	0	0.04	0.08	0	0	0.02	0	0	0	0	0	0	0	0	0.01	0	0	0	0	0	0	0	0.15	0.04	0	0	0	0	0	0	0	0	0	0	0	0
BnaC09G0120300ZS	BnaC.LEA4-7.b	0	0	0	0	0	0	0	0	0	0	0	0.1	0.05	0.15	0.25	0	0	0	0	0	0.04	0	0	0	0	0	0	0	0	0	0	0	0	0	0	0	0	0	0	0	0	0	0	0	0	0	0	0.3
BnaA07G0020200ZS	BnaA.LEA4-7.b	0	0	0	0	0	0	0	0	0	0	0	0	0	0	0	0	0	0	0	0	0	0	0	0	0	0	0.28	0	0	0	0	0	0	0	0	0	0	0	0	0	0	0	0	0	0	0	0	0
BnaC07G0040900ZS	BnaC.LEA4-7.c	0	0	0.06	0	0.02	0	0	0.01	0.04	0.04	0	0	0	0	0	0.03	0	0.01	0	0	0	0	0	0	0	0	0	0	0	0	0.04	0	0	0	0	0	0	0	0	0	0	0	0	0	0.01	0	0	0
BnaA05G0396800ZS	BnaA.LEA4-8.a	0.16	0	0	0.04	0	0.03	0.18	0.18	1.01	0.41	2.5	121.1	31.43	32.85	690.02	0.19	0.12	3.08	1.38	0.22	1.65	1.73	1	1.1	1.02	2.11	0.79	0.06	0.52	0.36	0.55	0.29	0.6	0.24	0.15	2	0.09	0.11	0.02	0.05	0.03	0.44	0.16	0.15	0.44	5.97	195.46	172.97
BnaC05G0444500ZS	BnaC.LEA4-8.a	0.07	0	0.06	0	0.07	0	0.09	0.04	0.77	0.28	4.07	124.59	37.68	33.47	780.04	0	0.02	3.89	2.38	0.07	2.58	1.86	1.75	1.78	1.83	3.13	1.53	0.13	0.36	0.61	0.37	1.18	1.01	0.04	1.03	2.43	0.03	0.09	0.03	0	0	0.08	0.03	0	1.1	10.74	182.39	121.88
BnaC01G0429100ZS	BnaC.LEA4-8.b	0	0	0	0	0	0.03	0	0	0	0	0	0	0	0	2.01	0	0	0.02	0	0	0.04	0	0	0	0	0.05	0	0	0	0.02	0	0	0	0	0	0	0	0	0	0	0	0.06	0	0	0	0	0.05	0
BnaA01G0346800ZS	BnaA.LEA4-8.b	0	0	0	0	0	0	0.03	0	0	0	0	1.16	0	0.21	4.47	0	0	0.02	0.03	0	0.07	0	0.04	0.05	0.02	0.09	0.28	0	0	0	0	0	0	0	0	0.16	0	0	0	0	0	0	0	0.03	0	0	0.87	2.78
BnaC03G0152500ZS	BnaC.LEA4-9.a	0.04	0	0	0	0	0	0	0	0	0	0	0	0	0	0.05	0	0	0	0	0	0	0	0	0	0	0	0	0	0	0	0	0	0	0	0	0	0	0	0	0	0	0	0	0	0.03	0	0	0.01
BnaA03G0206700ZS	BnaA.LEA4-10.a	9.62	5.01	3.61	7.67	5.56	21.46	48.65	7.1	6.52	7.4	16.39	104.22	50.16	8.41	15.13	10.77	13.33	10.43	269.96	44.5	24.49	18.31	4821.48	4766.03	3499.68	4774.4	4746.52	211.66	28.2	15.22	13.42	13.72	304.56	1297	4157.37	6221.74	180.79	72.67	326.52	58.61	195.5	25.67	11.53	5.45	3.28	6.47	87.26	120.36
BnaC03G0243700ZS	BnaC.LEA4-10.a	18.34	12.4	30.25	32.84	34.61	58.45	49.32	19.29	23.95	20.48	40.18	524.01	225.55	74.52	212.01	30.27	28.98	50.48	392.53	149.15	37.79	16.38	4351.67	4290.86	3728.3	4310.01	5279.31	394.96	209.68	66.05	47.41	64.87	275.6	880.55	3808.65	5726.67	268.08	227.63	796.36	465.34	787.44	68.9	75.77	15.79	19.2	42.59	363.6	561.67
BnaA03G0206900ZS	BnaA.LEA4-10.b	4.78	2.38	9.76	9.97	11.01	26.81	14.8	5.88	6.36	8.77	19.54	585.59	197.58	37.83	165.88	9.22	9.87	25.27	472.72	81.15	16.81	8.56	5836.33	5357.4	4334.06	5639.11	6794.29	284.5	122.27	27.21	16.57	24.88	215.1	928.57	4723.36	7158.06	108.94	107.34	407.56	158.34	451.12	25.45	24.52	6.34	7.39	23.36	380.83	528.21
BnaA08G0017500ZS	BnaA.LEA4-11.a	0.03	0	0.04	0.04	0	0	0	0	0	0	0	0	0.09	0.12	0.66	0	0	0	0	0	0.07	0	0	0	0	0	0.5	0	0	0	0	0	0	0	0	0	0	0	0	0	0.09	0.02	0.11	0	0	0.04	0	0.12
BnaC03G0454800ZS	BnaC.LEA4-11.a	0	0	0	0	0	0	0	0	0	0	0	0	0	0.05	0	0	0	0	0	0	0	0	0	0	0	0	0	0	0	0	0	0	0	0	0	0	0	0	0	0	0	0	0	0	0.04	0	0	0
BnaC04G0361300ZS	BnaC.LEA4-11.b	0	0	0	0	0	0	0	0	0	0	0	0	0	0	0	0	0	0	0	0	0	0	0	0	0	0	0.05	0	0	0	0	0	0	0	0	0	0	0	0	0	0	0	0	0	0	0	0	0
BnaA04G0076200ZS	BnaA.LEA4-11.b	0	0	0	0	0	0	0	0	0	0	0	0	0	0	0	0	0	0	0	0	0	0	0	0	0	0	0.22	0	0	0	0	0	0	0	0	0	0	0	0	0	0	0	0	0	0	0	0	0
BnaC08G0071800ZS	BnaC.LEA4-11.c	0	0	0	0	0.09	0	0	0	0	0	0	0	0	0	0	0	0	0	0	0	11.07	0.45	0	0	0	0	0	0	0	0	0	0	0	0	0	0	0	0	0	0.03	0	0	0	0	0	0	0	0
BnaA08G0053700ZS	BnaA.LEA4-11.c	0.08	0.06	0	0	0	0.02	0	0.08	0	0	0	0	0	0	0	0	0	0	0	0	0	0	0	0	0	0	0.28	0	0	0	0	0	0	0	0	0	0	0	0	0.06	0	0	0	0	0	0	0	0
BnaA02G0197300ZS	BnaA.LEA4-11.d	0	0	0.01	0	0.02	0.03	0	0	0	0	0.14	1.26	0.46	0.42	5.27	0.01	0.02	0.18	0.01	0	0	0.07	0.17	0.15	0.08	0.22	0.37	0	0.08	0.05	0.01	0.01	0.09	0	0	0.14	0	0	0	0	0	0	0	0	0.01	0.21	0.69	0.55
BnaC02G0262300ZS	BnaC.LEA4-11.d	0.07	0.08	0.05	0.06	0.02	0.05	0.02	0.04	0.02	0.06	0.51	2.45	0.89	0.69	8.29	0.01	0.06	0.54	0.02	0.1	0.07	0.3	0.73	0.72	0.57	0.93	0.26	0.05	0.15	0.01	0.1	0.03	0.25	0	0.11	0.23	0.01	0	0.06	0.01	0.03	0.03	0.01	0.03	0.25	0.43	1.61	1.35
BnaC03G0463500ZS	BnaC.LEA4-11.e	0	0	0	0	0	0	0	0	0	0	0	0	0	0	0	0	0	0	0	0	0	0	0	0	0	0	0	0	0	0	0	0	0	0	0	0	0	0	0	0	0	0	0	0	0	0	0	0
BnaC07G0105500ZS	BnaC.LEA4-11.f	0.06	0	0	0	0	0	0	0	0	0	0	0	0	0	0	0.06	0	0	0	0	0	0	0	0	0	0	0.21	0.15	0	0	0	0	0	0	0	0	0	0	0	0	0	0	0	0	0	0	0	0
BnaA07G0070300ZS	BnaA.LEA4-11.e	0	0	0	0	0	0	0	0	0	0	0	0	0	0	0	0	0	0	0	0	0	0	0	0	0	0	0.12	0	0	0	0	0	0	0	0	0	0	0	0	0	0	0	0	0	0	0	0	0
BnaA03G0378400ZS	BnaA.LEA4-11.f	0	0	0	0	0	0	0	0	0	0	0	0	0	0	0	0	0	0	0	0	0	0	0	0	0	0	0.5	0	0	0	0	0	0	0	0	0	0	0	0	0	0	0	0	0	0	0	0	0
BnaA08G0055700ZS	BnaA.LEA4-12.a	0	0	0.07	0.05	0	0	0.16	0.2	0	0	0	0.34	0.06	0.2	0.52	0	0.04	0	0.09	0	1.67	1.53	0.14	0.15	0.09	0	0.37	0	0	0.17	0.28	0	0	0	0	0	0.04	0	0	0	0.04	0.06	0.13	0	0	0.36	0.09	0.48
BnaC08G0077800ZS	BnaC.LEA4-12.a	0.08	0	0.17	0.13	0.25	0.19	0	0.05	0	0.04	0.06	1.32	1.42	1.78	0.68	0.08	0	0	0.09	0.34	1.83	0.76	0.79	0.48	0.24	0.56	0.73	0.06	0.1	0.11	0.05	0	0.05	0	0.08	0	0	0.05	0.09	0.04	0.36	0	0.23	0.05	0.1	0.2	0.97	1.72
BnaA05G0023300ZS	BnaA.LEA4-13.a	0	0	0	0	0	0	0	0	0	0	0	0	0	0	0	0	0	0	0	0	0	0	0	0	0	0	0.4	0	0	0	0	0	0	0	0	0	0	0	0	0	0	0	0	0	0	0	0	0
BnaC04G0025200ZS	BnaC.LEA4-13.a	0	0	0	0	0	0	0	0	0	0	0	0	0	0	0	0.02	0	0	0	0	0	0	0	0	0	0	0.05	0	0	0	0	0	0	0	0	0	0	0	0	0	0	0	0	0	0	0	0.02	0
BnaA05G0023400ZS	BnaA.LEA4-13.b	0.02	0	0	0	0	0	0	0	0	0	0	0	0	0	0.02	0	0	0.04	0	0	0	0	0	0.03	0	0.02	0.57	0.02	0	0	0	0	0	0	0	0	0	0	0	0	0	0	0	0	0	0	0	0
BnaC03G0238300ZS	BnaC.LEA4-13.b	0	0	0	0	0	0	0	0	0	0	0	0	0	0	0	0	0	0	0	0	0	0	0	0	0	0	0	0	0	0	0	0	0	0	0	0	0	0	0	0	0	0	0	0	0	0	0	0
BnaA04G0263800ZS	BnaA.LEA4-13.c	0	0	0	0	0.05	0	0	0	0	0	0	0	0	0	0	0.12	0.04	0	0	0	0	0	0	0	0	0	0.23	0	0	0	0	0	0	0	0	0	0	0	0	0	0	0	0.09	0	0	0	0	0
BnaA03G0215400ZS	BnaA.LEA4-14.a	18.15	17.88	23.14	22.67	28.31	25.01	24.57	13.53	18.47	20.15	44.71	47.1	28.34	65.06	30.64	14.23	14.78	32.16	26.08	27.85	21.46	26.79	5.1	4.79	3.12	5.44	9.37	9.08	8.31	18.87	16.76	20.27	16.44	11.3	8.2	7.09	36.33	42.56	34.87	35.48	33.3	12.44	17.57	22.54	25.28	61.45	80.06	71.89
BnaC04G0598200ZS	BnaC.LEA4-14.a	86.89	76.12	84.8	76.99	83.12	66.06	77.85	75.19	92.21	102.9	118.24	119.51	108.87	165.06	114.6	78.62	70.8	104.45	101.43	68.66	103.09	103.27	97.07	106.48	92.68	104.3	116.4	101.25	71.18	109.44	89.59	98.23	100.31	73.29	64.79	76.59	86.58	80.35	90.87	57.03	72.35	109.85	64.98	90.09	119.77	111.99	149.67	99.68
BnaA04G0280100ZS	BnaA.LEA4-14.b	63.71	54.56	63.32	61.34	56.78	44.94	49.42	61.47	65.2	76.72	94.9	77.67	61.86	147.65	109.32	59	43.85	83.08	64.45	43.8	63.39	76.03	55.92	62.51	56.32	61.23	70.05	65.53	51.06	85.04	66.47	76.05	75.07	52.24	54.66	52.41	58.07	56.29	75.95	43.76	46.58	65	45.83	62.67	88.88	86.76	89.55	61.01
BnaA03G0287800ZS	BnaA.LEA4-14.c	0	0	0.13	0.04	0	0.37	0	0	0.75	0.23	1.31	305.02	73.92	146.35	514.79	0	0	0.7	16.41	1.43	4.62	1.59	25.23	18.88	18.95	26.34	122.69	2.08	1.48	0.16	0.58	0.47	1.68	0.12	0.83	10.41	0.06	0.08	0.07	0	0	0.45	0.09	0	0.36	4.09	346.37	227.87
BnaC03G0345800ZS	BnaC.LEA4-14.b	0	0	0.33	0	0.12	0	0	0	0.63	0	0.97	117.96	56.73	81.9	325.56	0	0	0.59	6.67	0.22	3.63	0.88	31.49	25.66	22.24	34.49	13.65	0.73	0.79	0.46	0.23	0.02	1.63	0	0.73	11.18	0	0	0	0	0	0.28	0.17	0.1	0.74	1.68	128.64	149.65
BnaC01G0503200ZS	BnaC.LEA4-14.c	0	0	0	0	0	0	0	0	0	0	0	0.08	0	0	0.23	0	0	0	0	0.13	0	0	0	0	0	0	0.26	0	0	0	0	0	0	0	0	0	0	0	0	0	0	0	0	0	0	0	0.1	0
BnaA01G0415100ZS	BnaA.LEA4-14.d	0	0	0	0	0	0	0	0	0	0	0	1.05	0	0.58	3.3	0	0	0	0.19	0.17	0.25	0	0	0	0	0.1	0.3	0	0	0	0	0.07	0	0	0	0	0	0	0	0	0	0	0	0	0	0	0.79	0.45
BnaA01G0415200ZS	BnaA.LEA4-14.e	0	0	0	0	0	0	0	0	0	0	0.02	0	0	0	0	0	0	0	0	0	0	0	0	0	0	0	0	0	0	0	0	0	0	0	0	0	0	0	0	0	0	0	0	0	0	0	0.05	0
BnaC01G0500100ZS	BnaC.LEA4-14.d	0	0	0	0	0	0	0	0	0	0	0	0	0	0	0	0	0	0	0	0	0	0	0	0	0	0	0.08	0	0	0	0	0	0	0	0	0	0	0	0	0	0	0	0	0	0	0	0.05	0
BnaA04G0251400ZS	BnaA.LEA5.a	0	0	0	0	0	0	0	0	0	0	0	0	0	0	0	0	0	0	0	0	0	0	0.08	0	0	0	0.1	0	0	0	0	0	0	0	0	0	0	0	0	0	0	0	0	0	0	0	0	0
BnaC03G0230800ZS	BnaC.LEA5.a	0	0	0	0	0	0	0	0	0	0	0	0	0	0	0.02	0	0	0	0.05	0	0	0	0	0	0	0	0	0	0	0	0	0	0	0	0	0	0	0	0	0	0	0	0	0	0	0	0	0
BnaC04G0066000ZS	BnaC.LEA5.b	0.83	1.09	0.82	0.57	3.06	3.75	0.4	0.05	8.09	0.17	0.14	108.11	27.13	107.98	413.29	0	0	0.35	0.54	0	0.53	0.2	0.54	0.52	0.48	0.61	14.87	1.44	3.27	0	0.08	0	0.06	0	0.06	0.22	0.18	3.36	0.29	2.18	0.07	0	0	0	0.69	0.82	67.71	128.25
BnaA05G0060000ZS	BnaA.LEA5.b	0	0	0	0	0	0	0	0	0	0	0	0.33	0.04	0.11	1.76	0	0	0	0	0	0	0	0	0	0	0	0.44	0	0	0	0	0	0	0	0	0	0	0	0	0	0	0	0	0	0	0	0.57	0.08
BnaA03G0197000ZS	BnaA.LEA5.c	0	0	0	0	0	0	0	0	0	0	0	0	0.07	0.54	1.44	0	0	0	0	0	0.07	0	0	0	0	0	0.24	0	0	0	0	0	0	0	0	0	0	0	0	0	0	0	0	0	0	0	0	0
BnaC08G0439700ZS	BnaC.LEA6.a	4.6	3.2	5.24	7.03	4.34	6.83	3.37	4.24	1.64	3.07	12.99	64.14	19.31	5.66	31.9	4.19	3.64	13.15	62.89	33.36	5.14	12.01	557.74	479.89	435.79	570.8	159.53	13.17	8.64	7.52	9.77	27.36	149.29	253.83	661.45	597.26	9.8	9.41	17.68	7.18	45.12	2.58	8.89	1.97	1.84	13.11	48.65	59.86
BnaA09G0588200ZS	BnaA.LEA6.a	14.03	9.27	12.1	26.29	5.31	9.29	2.03	9.67	5.5	7.06	33.36	124.42	31.31	7.28	111.78	11.33	7.97	15.56	261.59	64.36	11.59	36.7	723.7	629.02	656.25	806.46	357.89	26.58	24.56	26.8	46.31	123.56	323.18	385.07	757.77	538.97	102.23	107.48	121.15	19.67	102.18	4.29	18.62	3.43	9.44	26.02	100.94	132.37
BnaA04G0216700ZS	BnaA.LEA6.b	0	0	0	0	0	0	0	0.04	0	0	0	0	0	0.07	0	0	0.02	0	0	0.01	0.19	0	0	0	0	0	0.25	0	0	0	0	0	0	0	0	0	0	0	0	0	0	0	0	0.07	0	0	0	0
BnaC03G0188900ZS	BnaC.LEA6.b	0	0	0	0	0	0	0	0	0	0	0	0.05	0	0	0	0	0	0	0	0	0	0	0	0	0	0	0	0	0	0	0	0	0	0	0.04	0	0	0	0	0	0	0	0	0	0	0	0	0.11
BnaA03G0162400ZS	BnaA.LEA6.c	0	0	0	0	0	0	0	0	0	0	0	0	0	0	0	0	0	0	0	0	0	0	0	0	0	0	0.39	0	0	0	0	0	0	0	0	0	0	0	0	0	0	0	0	0	0	0	0	0
BnaC03G0476000ZS	BnaC.LEA6.d	0	0	0	0	0	0	0	0	0	0	0	0	0	0	0	0	0	0	0	0	0	0	0	0	0	0	0	0	0	0	0	0	0	0	0	0.08	0	0	0	0	0	0	0	0	0	0.06	0	0
BnaC04G0527900ZS	BnaC.LEA6.e	0.07	0.11	0.04	0.02	0	0.04	0.12	0	0.07	0.06	0.07	0.55	0.55	0.4	1.12	0	0.07	0.22	0.05	0	0.09	0.17	0.08	0	0.26	0.32	0.58	0.18	0.18	0.11	0.16	0	0	0	0.06	0	0	0.21	0.02	0.12	0.13	0.06	0	0	0.1	0.11	0.14	1.22
BnaC01G0004000ZS	BnaC.DHN-1.a	0.04	0.05	0.02	0	0.11	0.86	0	0	0.06	0.09	0	0	0.04	0	0	0	0	0	0	0	0	0	0.04	0	0	0	0	0	0	0	0	0	0	0	0	0	0	0.07	0	0.66	0	0	0	0	0	0	0.03	0
BnaA01G0004000ZS	BnaA.DHN-1.a	0.04	0	0	0.06	0	0	0.03	0	0.04	0.04	0.06	0.59	0.07	0.27	0.28	0	0.03	0.04	0	0	0.04	0.04	0.1	0.16	0	0	0.04	0	0	0	0	0.08	0.12	0	0	0.15	0	0.23	0	0.09	0.1	0	0	0.03	0.06	0.12	0.17	0.54
BnaC03G0475000ZS	BnaC.DHN-2.a	155.71	180.88	205.34	166.53	214.02	465.6	532.86	134.88	171.81	161.86	155.04	686.72	1059.12	1565.68	373.92	129.14	84.93	150.04	305.69	497.98	585.63	206.39	1674.37	1358	1138.29	1359.05	823.81	402.3	140.98	169.79	114.83	127.83	259.83	384.02	1317.29	1453.97	102.02	112.95	137.97	186.58	824.87	454.89	187.72	122.48	122.23	134.56	360.98	781.79
BnaA03G0385000ZS	BnaA.DHN-2.a	275.7	289.42	346.43	294.4	366.99	415.11	420.07	189.98	244.83	219.29	270.98	820.01	832.8	1379.07	663.74	236.87	154.68	248.99	260.04	390.93	771.73	540.2	890.97	669.86	560.8	664.11	397.09	303.26	190.03	237.41	151.55	181.63	253.4	133.73	436.21	665.32	141.62	147.83	185.23	174.99	404.78	333.21	230.44	215.56	277.59	313.28	553.87	572.72
BnaA08G0052700ZS	BnaA.DHN-3.a	0	0.11	0.02	0	0.04	0	0	0	0	0	0	0.03	0	0	0	0	0	0.14	0	0	0.03	0.05	0	0	0	0	0.33	0	0	0	0.05	0.02	0	0	0	0.02	0	0	0.14	0.11	0	0	0	0	0	0	0.03	0
BnaC08G0069000ZS	BnaC.DHN-3.a	0.02	0.05	0.05	0.02	0	0	0.06	0	0.14	0	0	0	0	0	0	0.04	0	0.02	0.03	0.08	0.03	0.05	0	0	0.02	0	0	0	0	0	0	0	0	0	0	0	0	0	0	0	0	0.02	0.05	0	0	0	0	0
Bnascaffold0026G0053000ZS	BnaRandom.DHN-3.a	40.84	39.38	34.47	62.74	26.15	49.14	5.58	44.63	28.67	60.15	111.96	867.63	305.69	187.83	270.02	64.83	37.68	95.62	497.61	30.32	0	50.74	274.65	244.64	259.95	338.61	190.46	0	8.91	95.61	116.22	219.72	321.9	330.7	984.65	525.14	171.32	198.98	188.76	21.21	93.77	3.87	101.5	0	8.3	42.94	532.82	661.39
BnaC05G0174300ZS	BnaC.DHN-3.b	580.68	390.29	538.33	446.64	159.32	137.83	34.33	433.33	441.13	572.2	1787.89	4189.29	851.51	1119.33	2883.66	274.62	267.87	1186.91	1331.04	125.98	32.53	616.64	1288.76	1127.43	1046.54	1508.87	644.86	38.48	111.88	525.14	624.78	1218.29	1610.4	1661.87	3935.3	2580.74	1313.56	1131.64	1353.36	286.53	199.02	104.73	466.38	167.25	293.29	1601.45	2374.3	1731.81
BnaA06G0143800ZS	BnaA.DHN-3.b	403.87	327.22	448.76	433.59	138.77	101.17	40.78	320.18	381.45	396.52	709.07	1470.96	226.44	558.94	1403.14	254.42	189.77	416.23	897.17	62.78	15.71	287.8	1158.3	1037.72	942.63	1373.56	383.9	31.08	72.29	349.78	406.39	765.15	981.03	1118.31	3054.21	2184.37	759.05	666.81	778.67	153.88	105.69	95.83	296.08	147.6	220.62	491.23	610.2	498.45
BnaA07G0133000ZS	BnaA.DHN-3.c	102.05	109.95	124.7	180.47	93.62	129.27	34.69	107.9	84.48	162.61	293.88	2418.77	773.73	504.33	651.4	168.07	116.86	241.6	1326.23	78.43	12.81	110.24	727.89	632.18	671.05	848.14	474.87	22.51	72.07	256.34	316.65	616.03	925.53	953.58	2626.03	1193.65	428.34	537.6	511.64	82.75	250.54	25.79	270.64	42.54	52	139.84	1466	1988.31
Bnascaffold0510G0000300ZS	BnaRandom.DHN-3.b	93.85	98.77	116.44	164.32	84.49	114.8	30.27	100.87	76.03	147.88	267.45	2270.07	707.26	481.7	628.32	154.36	104.11	224.01	1220.2	68.56	12.04	99.79	659.81	568.4	613.96	789.26	436.24	21.4	67.71	237.43	299.9	552.3	854.76	849.44	2444.45	1133.66	404.41	498.81	474.69	76.47	223.31	21.41	245.15	37.64	47.93	127.27	1363.4	1819.8
BnaC07G0195200ZS	BnaC.DHN-3.d	142.37	99.29	198.97	203.78	93.62	97.53	7.49	156.32	125.23	172.14	260.1	1930.91	549.42	410.84	1673.87	175.85	88.26	185.11	643.03	55.84	15.82	179.11	1381.86	1220.92	1266.07	1563.89	667.87	40.64	160.57	259.39	279.02	496.06	685.14	620.02	2360.61	1333.62	302.39	354.59	395.64	76.59	109.57	33.46	227.17	42.83	70.21	163.86	1008.54	1256.46
BnaA02G0219900ZS	BnaA.DHN-4.a	307.58	230.04	376.99	439.09	129.05	172.97	35.51	181.35	312.58	335.39	1131.49	903.65	91.72	96.32	250.52	270.88	176.28	620.1	1408.89	103.88	89.46	484.68	512.16	439.39	400.18	611.19	240.92	24.05	59.92	561.63	551.28	955.65	1062.33	904.73	1763.32	691.81	500.78	795.97	722.77	226.1	433.97	51.92	379.74	133.07	283.57	1026.69	584.52	293.65
BnaC06G0421900ZS	BnaC.DHN-4.a	312.88	279.71	376.09	399.05	249.37	302.73	138.4	220.55	277.27	338.92	779.84	2966.57	1156.29	1315.6	1869.75	305.36	177.95	497.83	653.07	229.78	189.21	523.32	1509.13	1239.69	1392.6	1464.87	949.58	240.59	230.76	841.96	839.6	1145.94	1294.37	534.2	742.27	948.67	935.16	1435.75	720.39	404.96	366.73	152.37	324.93	154.22	246.28	698.67	1795.23	1958.52
BnaA07G0358600ZS	BnaA.DHN-4.b	422.69	386.35	537.24	527.25	318.34	324.01	79.08	276.7	398.07	455.8	1066.61	4016.66	1485.97	1480.47	2831	308.98	214.82	696.66	975.35	220.39	162.31	871.44	1277.23	1068.27	1055.24	1263.32	862.79	111.87	200.02	808.23	796.15	1280.81	1376.2	592.98	906.01	866.12	1954.31	2325.2	1393.24	538.61	280.08	117.33	424.93	154.77	345.71	978.79	2659.67	2502.88
BnaA07G0244500ZS	BnaA.DHN-4.c	11.02	7.23	7.67	5.42	4.75	3.48	3.77	4.59	7.29	8.37	25.28	9.33	6.56	9.98	10.67	3.92	4.62	15.37	6.41	4.12	5.37	16.14	6.28	8.37	5.14	6.79	7.52	4.92	5.95	12.93	6.08	9.82	12.3	5.85	5.96	8.19	6.31	6.17	9.52	4.96	5.06	6.78	6.31	4.36	6.88	15.98	18.29	5.37
BnaC02G0295200ZS	BnaC.DHN-4.b	628.63	494.97	705.16	721.26	276.38	329.56	108.02	448.49	585.03	676.97	1784.08	1177.64	334.88	481.82	747.34	471.93	347.15	1128.93	1325.27	183.67	214.08	734.28	910.98	785.77	801.77	1081.49	220.04	63.08	129.5	866.86	870.83	1503.06	1573.92	1228.63	2013.43	791.34	507.78	694.33	902.39	355.52	317.52	105.31	500.61	247.99	551.69	1585.94	881.17	810.23
BnaA09G0598500ZS	BnaA.DHN-5.a	0	0	0	0	0	0	0	0	0	0	0	0.43	0	0	0.13	0	0	0	0	0	0	0	0	0	0	0.02	0.23	0	0	0	0	0	0	0	0.24	0.1	0	0	0	0	0	0	0	0	0	0	0.39	0.43
BnaC08G0452300ZS	BnaC.DHN-5.a	0	0	0.01	0	0	0	0.04	0	0	0	0	0.13	0	0.02	0.25	0.01	0	0	0	0	0	0.03	0	0	0	0	0	0	0	0	0	0	0	0.03	0	0	0	0	0	0	0	0	0	0	0	0	0	0.18
BnaA09G0475300ZS	BnaA.DHN-6.a	0	0	0.04	0.06	0	0	0.08	0	0	0.03	0	2.25	1.3	1.74	1.99	0	0.04	0	0	0	0	0.11	0	0	0.05	0	0.25	0	0	0	0	0	0.09	0.03	0	0	0	0	0	0.03	0.05	0	0	0	0	0	0.46	0.82
BnaC08G0312000ZS	BnaC.DHN-6.a	0	0	0	0	0	0	0	0	0	0	0	4.36	4.48	7.47	11.57	0	0.03	0.04	0	0	0	0	0.14	0	0.03	0	0.05	0	0	0	0	0	0.04	0	0	0	0	0	0	0	0	0	0	0	0	0	1.64	4.53
BnaA02G0419400ZS	BnaA.DHN-7.a	0	0	0	0	0	0	0	0	0	0	0.14	194.98	102.68	114.06	258.33	0	0	0.25	7.69	0	0	0	71.09	45.76	28.77	79.77	52.05	0.37	0	0.02	0.09	0	0.05	0.17	2.6	15.53	0	0	0	0	0	0	0	0	0.02	0.34	174.4	293.83
BnaA09G0101100ZS	BnaA.DHN-7.b	18.99	9.33	37.08	33.8	69.17	47.61	24.6	8.62	33.62	23.53	85.9	4579.15	6214.93	9339.86	13172.6	20.75	20.57	100.22	214.85	36.4	64.6	90.01	567.21	781.52	262.92	746.59	511.08	80.6	83.64	35.05	31.27	43.23	77.43	19.03	124.15	248.02	1.49	3.44	1.87	0.3	23.49	37.06	54.7	20.67	51.92	124.09	3394.65	7923.27
BnaC09G0101000ZS	BnaC.DHN-7.a	14.87	10.43	27.46	25.14	37.8	28.6	14.49	6.84	24.91	20.76	63.48	2262.57	2964.78	5256.75	7575.76	14.11	14.76	75.48	68.63	20.27	35.64	55.77	250.11	375.17	127.6	354.5	292.34	29.63	39.17	26.98	22.72	34.05	44.05	10.32	89.45	135.45	0.83	2.67	1.71	0.36	16.17	23.42	37.12	12.84	38.99	90.73	1844.3	4597.53
BnaC02G0556300ZS	BnaC.DHN-7.b	0.11	0	0.04	0.02	0.14	0.39	0.32	0	2.16	0.9	5.26	1102.21	853.79	905.99	1858.25	0.06	0.38	6.08	114.63	5.18	7.21	7.33	426.79	531.03	480.08	660.31	566.64	97.69	24.94	5.39	1.72	2.26	43.43	3.81	68.06	276.07	2.1	4.42	3.75	0.28	1.83	0.29	0.42	0.2	1.25	7.4	1300.59	1839.97
BnaC05G0018400ZS	BnaC.SMP.a	0	0	0	0	0.06	0.03	0	0	0.06	0	0	0.17	0.04	0.3	0.93	0	0	0	0	0.07	0.07	0	0.03	0	0	0	0.2	0	0	0	0	0	0	0	0	0	0	0.04	0	0.08	0	0	0	0	0	0	0.04	0.37
BnaA10G0016500ZS	BnaA.SMP.a	0.03	0.24	0.09	0.03	0.45	0.36	0	0	0.44	0.05	0	0.12	0.04	0.06	0.33	0	0	0	0	0	0	0	0.03	0.04	0	0.03	0.32	0	0	0	0	0	0	0	0.06	0	0	0.06	0.03	0.09	0	0	0	0.03	0.04	0	0	0.14
BnaA09G0055000ZS	BnaA.SMP.b	0	0	0	0	0	0	0	0	0	0	0	0	0	0	0	0	0	0	0	0	0	0	0	0	0	0	0.2	0	0	0	0	0	0	0	0	0	0	0	0	0	0	0	0	0	0	0	0	0
BnaC07G0341600ZS	BnaC.SMP.b	0	0	0	0	0	0.02	0	0	0	0	0	0	0	0	0	0	0	0	0	0	0	0	0	0	0	0	0.17	0	0	0	0	0	0	0	0	0	0	0	0	0	0	0.03	0	0	0	0	0	0
BnaA06G0352100ZS	BnaA.SMP.c	0	0	0	0	0	0	0	0	0	0	0	0	0	0	0.02	0	0	0	0	0	0.03	0	0	0	0	0	0.27	0	0	0	0	0	0	0	0	0	0	0	0	0	0	0	0	0	0	0	0.06	0
Bnascaffold0026G0052300ZS	BnaRandom.SMP.a	0	0	0	0	0	0	0	0	0	0	0	0	0	0	0	0	0	0	0	0	0	0	0	0	0	0	0	0	0	0	0	0	0	0	0	0	0	0	0	0	0	0	0	0	0	0	0	0
BnaA02G0370300ZS	BnaA.SMP.d	0	0	0.03	0	0	0	0	0	0	0	0	0	0	0.03	0	0	0.03	0.03	0	0.03	0	0	0	0	0	0	0.27	0	0.1	0	0	0	0	0	0	0	0	0	0	0	0	0	0	0.04	0	0	0	0
BnaC02G0496200ZS	BnaC.SMP.c	0	0	0	0	0	0	0	0	0	0	0	0	0	0	0	0	0	0	0	0	0	0	0	0	0	0	0.04	0	0	0	0	0	0	0	0	0	0	0	0	0	0	0	0	0	0	0	0	0
BnaA03G0372400ZS	BnaA.SMP.e	0	0	0	0	0	0	0	0	0	0	0	0	0	0.27	0.16	0	0	0	0.01	0	0	0	0	0	0	0.02	0.11	0	0	0	0	0	0.02	0	0	0	0	0.02	0	0	0	0	0	0	0	0	0	0.1
BnaC05G0356800ZS	BnaC.SMP.d	0	0	0	0	0	0	0	0	0	0	0.12	0.65	0.48	0.41	8.41	0	0	0	0.04	0	0	0	0.03	0	0	0	0.03	0	0	0	0	0.02	0.05	0	0	0	0	0	0	0	0	0	0.03	0	0.05	0.35	0.71	0.4
BnaA05G0335500ZS	BnaA.SMP.f	0.02	0	0.02	0	0	0	0	0	0.1	0	0.29	11.16	7.67	10.49	127.56	0	0	0.29	0.09	0	0.42	0.6	1.8	1.91	1.45	2.43	0.65	0	0.24	0.02	0	0.08	0.55	0.02	0.46	0.59	0	0	0	0	0	0	0	0.03	0.22	1.56	12.31	17.32
BnaC05G0357500ZS	BnaC.SMP.e	0.02	0	0	0	0.03	0	0.02	0	0	0	0.05	1.42	0.69	1.74	17.83	0	0	0	0	0	0	0	0.02	0	0	0.03	0.04	0	0.04	0	0	0	0	0	0.05	0	0	0	0	0	0	0.03	0	0	0.05	0	1.01	1.33
Bnascaffold0327G0000500ZS	BnaRandom.SMP.b	0	0	0	0	0	0	0	0	0	0	0.05	1.29	0.54	0.55	16.77	0	0	0	0	0	0.04	0	0	0	0	0	0.04	0	0.04	0	0	0	0	0	0.05	0	0	0	0	0	0	0.03	0	0	0.05	0	0.93	1.31
BnaA02G0140100ZS	BnaA.SMP.g	0	0	0	0	0	0	0	0	0	0.03	0	0	0	0	0	0	0	0.13	0	0	0	0	0	0	0	0	0.18	0	0	0	0	0	0	0	0	0	0	0	0	0	0	0	0	0	0	0	0	0
BnaA03G0131100ZS	BnaA.SMP.h	0	0	0	0	0	0	0	0	0	0	0.08	2.02	0.96	1.19	4.25	0	0	0.03	0	0	0.01	0	0	0.03	0	0	0.27	0	0.16	0.08	0.04	0	0	0	0	0.29	0	0	0	0	0.04	0	0	0	0	0.08	3.64	1.63
Table S3: RNA-seq data of expression levels of BnaLEAs under different abiotic stresses in roots
B.napus gene	Brassica Gene name	control_0h_root	control_025h_root	control_05h_root	control_1h_root	control_3h_root	control_6h_root	control_12h_root	control_24h_root	salt_025h_root	salt_05h_root	salt_1h_root	salt_3h_root	salt_6h_root	salt_12h_root	salt_24h_root	drought_025h_root	drought_05h_root	drought_1h_root	drought_3h_root	drought_6h_root	drought_12h_root	drought_24h_root	freezing_025h_root	freezing_05h_root	freezing_1h_root	freezing_3h_root	freezing_6h_root	freezing_12h_root	freezing_24h_root	cold_025h_root	cold_05h_root	cold_1h_root	cold_3h_root	cold_6h_root	cold_12h_root	cold_24h_root	heat_025h_root	heat_05h_root	heat_1h_root	heat_3h_root	heat_6h_root	heat_12h_root	heat_24h_root	osmotic_025h_root	osmotic_05h_root	osmotic_1h_root	osmotic_3h_root	osmotic_6h_root
BnaA08G0073600ZS	BnaA.LEA1.a	0	0	0	0	0	0	0	0	0	0	0	0.04	0	0	0	0	0	0	0	0	0	0	0	0	0	0	0	0	0	0	0	0.13	0	0	0	0	0	0	0	0	0	0	0	0	0	0	0	0
BnaC08G0104100ZS	BnaC.LEA1.a	0	0	0	0	0	0	0	0	0.06	0	0	0.1	0	0	0.21	0	0	0	0	0	0	0	0	0	0.14	0	0.03	0.41	1.79	0.85	0.2	1.12	1.87	0.25	0	0	0	0.12	0	0	0	0.07	0	0	0	0	0	0.08
BnaC08G0084500ZS	BnaC.LEA1.b	0	0	0	0	0	0	0	0	0	0	0	0.1	0	0	0.17	0	0	0	0	0	0	0	0	0	0.14	0	0.03	0.41	1.6	0.62	0.2	1.12	1.87	0.25	0	0	0	0.12	0	0	0	0.04	0	0	0	0	0	0.08
BnaA05G0093500ZS	BnaA.LEA1.b	0	0	0.16	0	0	0	0	0	0	0	0	0	0.04	0	0	0	0	0	0.06	0.01	0.08	0	0	0	0	0	0.08	0	0	0	0	0	0	0	0	0	0	0.12	0	0	0	0	0	0	0	0	0	0.08
BnaC04G0112000ZS	BnaC.LEA1.c	0	0	0	0	0	0	0	0	0	0	0.06	0	0	0	0	0	0	0	0	0	0	0	0	0	0	0	0	0	0	0	0	0	0	0	0	0	0	0	0	0	0.08	0	0	0	0	0	0	0
BnaC05G0285600ZS	BnaC.LEA1.d	0	0	0	0	0	0	0	0	0	0	0	0	0	0	0	0	0	0	0	0	0	0	0	0	0	0	0	0	0	0.05	0	0	0	0	0	0	0	0	0	0	0	0	0	0	0	0	0	0
BnaA09G0390300ZS	BnaA.LEA1.c	0	0	0	0	0	0	0	0	0	0	0	0	0	0	0	0	0	0	0	0	0	0	0	0	0	0	0	0	0	0	0	0	0	0	0	0	0	0	0	0	0	0	0	0	0	0	0	0
BnaA08G0095700ZS	BnaA.LEA1.d	0	0	0	0	0	0	0	0	0	0	0	0	0.11	0	0	0	0	0	0	0	0	0	0	0	0	0	0	0	0	0	0	0	0	0	0	0	0.06	0	0	0	0	0	0	0	0	0	0	0
BnaC09G0580800ZS	BnaC.LEA1.e	0.06	0	0.07	0	0	0	0	0	2.96	1.33	4.94	120.55	35.8	65.06	144.34	0.15	0	1.41	2.14	1.59	0.49	0.06	0.1	0.15	0.16	0.11	19.68	2.58	26.5	10.2	0.18	10.74	23.44	0.2	3.66	4.77	0.86	1.75	1.25	0.17	0.16	2.06	0.44	1.81	0.43	2.3	42.1	85.76
BnaC03G0253900ZS	BnaC.LEA2.a	20.41	20.41	15.18	10.04	17.4	12.99	16.62	9.49	24.7	21.51	18.45	17.65	10.31	9.33	7.27	13.6	13.37	16.21	12.22	11.88	9.79	7.22	7.03	5.26	6.41	3.37	10.88	15.78	11.43	12.64	10	18.76	11.93	3.67	5.18	4.99	14.12	14.97	23.52	23.97	13.95	19.18	13.73	20.76	26.01	27.69	12.66	8.64
BnaC04G0018800ZS	BnaC.LEA2.b	0.87	0.28	0.38	0.04	0.3	0.04	0.05	0.15	2.36	0.08	0.09	0.16	0.2	0.61	1.41	0.34	0.07	0.66	0.26	0	0.04	0	3.23	3.02	2.84	1.06	0.12	1.52	0.94	1.63	1.56	3.71	3.08	0.26	2.58	2.13	0	0.06	0	0	0	0.15	0.11	0.67	0.31	0.32	0	0.36
BnaA05G0018300ZS	BnaA.LEA2.a	0	0	0	0	0	0	0	0	0.08	0	0	0	0	0	0	0.04	0	0	0.04	0	0	0	0.08	0	0	0	0	0	0	0	0	0	0.04	0	0	0.04	0	0	0	0	0	0	0	0	0	0	0	0
BnaC03G0000500ZS	BnaC.LEA2.c	0.2	1.04	2.71	4.38	0.4	0.49	0.7	0.23	2.77	14.95	96.51	159.55	100.51	50.36	18.58	0.39	0.95	1.93	142.52	22.46	5.57	0.73	10.04	11.7	12.04	41.81	71.95	4.99	4.86	1.43	0.52	3.49	12.98	0.45	2.26	3.55	1.23	2.12	1.92	0.84	0.27	1.49	0.29	1.87	12.85	28.49	41.35	66.62
BnaA07G0053100ZS	BnaA.LEA2.b	0.65	1.27	5.41	12.95	1.41	1.32	1.34	0.49	5.4	54.72	308.94	519.64	305.84	146.8	58.28	0.94	2.03	4.08	263.62	47.18	7.82	3.09	19.7	20.73	21.84	65.16	344.33	22.53	17.45	5.75	1.66	10.01	47.05	0.9	7.46	10.46	3.12	4.99	6.37	1.71	0.66	2.74	0.62	4.25	37.59	91.04	189.37	239.12
BnaA04G0291600ZS	BnaA.LEA2.c	143.51	137.31	138.14	127.93	138.58	119.4	132.15	110.11	116.72	141.93	187.11	143.96	118.97	125.04	99.37	108	121.21	136.7	141.16	110.8	101.36	86.26	105.37	102.8	113.26	118.64	148.23	81.5	78.14	102.18	104.81	116.45	108.31	100.94	124.2	105.44	102.51	87.09	94.71	65.54	113.93	124.23	119.74	145.85	138.77	153.63	133.99	113.44
BnaC04G0609800ZS	BnaC.LEA2.d	203.41	189.32	181.74	172.76	151.05	149.32	240.5	147.26	120.98	159.69	226.16	225.91	214.08	255.85	126.41	131.67	153.15	169.33	172.72	184.95	195.64	127.43	128.95	135.03	130.58	136.67	208.48	177.93	102.77	128.85	118.62	149.18	153.38	124.6	149.9	135.41	141.04	130.04	129.94	116.14	227.82	221.27	152.43	172.9	162.77	198.35	213.94	240.89
BnaC03G0262500ZS	BnaC.LEA2.e	0	0	0	0	0.01	0	0	0	0	0	0	0	0	0	0	0	0	0	0	0	0	0	0	0	0	0	0	0	0	0	0	0	0	0	0	0	0	0	0	0	0	0	0	0	0	0	0	0
BnaA03G0223400ZS	BnaA.LEA2.d	0	0	0	0	0.01	0	0	0	0.04	0	0	0	0	0	0.05	0	0	0	0	0	0	0	0	0	0	0	0	0	0	0.04	0	0	0	0	0	0.02	0	0	0	0	0	0	0	0	0	0.04	0	0
BnaC04G0331000ZS	BnaC.LEA3.a	8.25	5.24	2.07	0.93	5.52	4.1	7.08	0.89	6.03	2.91	1.1	0.45	0.11	0.44	1.17	2.39	1.82	2.91	0.13	0.04	0.43	0.25	0.83	0.37	0.45	0.26	0	0.27	0.29	1.26	0.58	0.86	1.11	0.27	0.26	0.35	2.01	0.8	1.71	5.93	2.87	6.89	1.63	3.73	2.8	2.57	0.71	0.44
BnaA04G0052900ZS	BnaA.LEA3.a	0.07	0.03	0.15	0.06	0.24	0.32	0.68	0	0.52	0.02	0.02	0.04	0	0.08	0.44	0.06	0.22	0.14	0	0	0	0	0.05	0.06	0	0.09	0	0.02	0.13	0.34	0.08	0.13	0.13	0.03	0.13	0.05	0	0.09	0	0.56	0.22	0.65	0.36	0.1	0.16	0.17	0.09	0.1
BnaC02G0341200ZS	BnaC.LEA3.b	0	0	0	0	0	0	0	0	0	0	0	0	0	0	0	0	0	0.04	0.34	0.2	0.23	0.04	0	0.13	0	0	0	0	0	0	0	0	0	0	0	0	0	0	0	0	0	0.01	0	0	0	0.04	0	0
BnaA02G0253700ZS	BnaA.LEA3.b	0	0	0	0	0	0	0	0	0	0	0	0.06	0	0	0	0	0	0	0.43	0.22	0	0	0	0	0	0	0	0	0	0	0	0	0	0	0	0	0	0	0	0	0	0	0	0	0	0	0	0
BnaA09G0025200ZS	BnaA.LEA3.c	0.39	2.78	2.14	1.21	0.05	0.34	0.3	0.29	16.29	18.65	11.66	2.31	0.93	0.39	0	2.25	9.1	18.3	58.28	34.9	3.57	2.18	5.32	6.9	6.24	8.86	1.53	1.37	3.01	4.31	3.7	9.15	2.8	0.86	0.92	0.66	0.81	1.62	2.22	0.74	0.54	0.58	0.23	12.32	16.74	3.19	3.23	0.22
BnaC09G0009900ZS	BnaC.LEA3.c	0	0	0	0	0	0.07	0	0	0.23	0.11	0.15	0.35	0.23	0.2	0.03	0.06	0	0.23	0.57	0.79	0.12	0	0.18	0.67	0.74	0.83	0.08	0	0	0.06	0	0.1	0.03	0.13	0.06	0.03	0	0	0	0	0.07	0	0.03	0.12	0.07	0	0	0.03
BnaA10G0014000ZS	BnaA.LEA3.d	1.58	1.16	1.97	1.23	1.42	7.56	5.5	1.6	1.83	1.35	0.64	0.13	1.05	2.74	1.33	0.89	1.51	1.08	1.02	0.85	1.29	1.14	13.8	12.8	15.17	7.97	2.47	5.8	1.86	1.88	1.73	1.66	3.78	4.91	43.44	34.43	2.08	1.45	2.14	1.85	5.43	3.27	0.92	1.67	1.52	1.67	0.81	1.89
BnaC05G0015900ZS	BnaC.LEA3.d	74.64	125.43	62.83	57.5	150.58	131.32	88.09	43.16	102.04	40.9	31.94	18.95	35.71	23.06	49.47	90.05	69.41	74.81	5.83	6.6	4.09	6.07	25.19	13.87	16.87	8.36	7.21	25.31	16.53	23.78	37.57	64.45	49.64	57.8	129.57	117.4	79.87	30.18	19.75	225.24	216.66	36.82	136.88	78.33	46.63	175.18	49.59	69.31
BnaC03G0326000ZS	BnaC.LEA3.e	748.06	921.26	669.18	451.81	602.42	369.33	468.16	429.85	842.18	708.39	663.74	649.16	418.88	239.94	309.43	634.39	662.76	870.81	512.73	357.49	171.09	181.47	153.46	159.32	202.18	138.99	130.63	284.13	572.29	567.99	688.18	792.92	594.46	394.74	288.74	219.47	435.6	341.78	271.95	370.2	316.27	325.21	361.43	639.57	800.63	723.2	640.44	512.45
BnaA03G0271300ZS	BnaA.LEA3.e	679.06	806.12	544.06	308.3	539.24	328.79	433.96	349.85	621.49	554.83	468.29	591.15	359.79	295.4	303.03	540.61	579.39	777.48	387.06	492.6	296.15	238.91	256.82	284.17	359.51	252.9	150.26	311.02	489.67	520.39	638.84	786.95	702.29	546.13	423.08	414.71	372.95	280.78	209.86	338.09	299.51	304.85	323.78	540.52	657.64	667.81	599.97	550.44
BnaA09G0116500ZS	BnaA.LEA3.f	0	0	0	0	0	0	0	0	0.09	0.07	0.03	0.01	0.01	0	0	0	0	0.04	0.07	0.03	0	0	0	0	0.01	0.08	0.01	0.01	0	0	0	0	0	0	0	0.04	0	0	0	0	0	0	0	0	0	0	0	0
BnaC01G0243100ZS	BnaC.LEA3.f	0.25	0	0.25	0.18	0.23	0.45	0.38	0.81	0.89	0.49	1.26	20.57	49.88	125.94	105.78	0.07	0.36	0.39	0.24	0	0.02	0	67.94	100.5	53.48	77.14	99.09	45.89	7.08	3.71	1.47	2.8	9.93	3.23	13.73	52.46	0.09	0.65	0.32	0.18	0.48	0.93	0.66	0.32	0.38	0.71	7.63	48.08
BnaA01G0192300ZS	BnaC.LEA3.g	105.82	98.64	97.84	95.47	52.62	73.96	92.23	117.05	89.75	86.89	92.08	84.21	95.68	132.75	218.89	88.27	99.57	76.99	99.73	99.88	70.45	99.28	260.94	253.25	154.51	220.38	215.27	245.79	139.69	96.26	59.2	82.77	89.89	101.84	74.63	146.36	139.26	135.76	109.1	185.05	196.48	110.85	99.42	83.29	93.31	95.69	85.56	137.78
BnaC04G0588700ZS	BnaC.LEA4-1.a	0	0	0	0	0	0.01	0.03	0	0.07	0.04	0.14	1.68	0.14	1.33	0.74	0.06	0.02	0.08	0.12	0.1	0.11	0.02	0.04	0.04	0.05	0.02	0.31	0.01	0.12	0.03	0	0.05	0.12	0.02	0.01	0.02	0.03	0.01	0	0.02	0	0.01	0.01	0.05	0.07	0.1	0.98	1.74
BnaC07G0285700ZS	BnaC.LEA4-1.b	0	0	0	0	0	0	0	0	0	0	0	0	0	0	0	0	0	0	0	0	0	0	0	0	0.07	0	0	0	0	0	0	0	0	0	0	0	0	0	0	0	0	0	0	0	0	0	0	0.04
BnaA06G0398300ZS	BnaA.LEA4-1.a	0	0	0	0	0	0	0	0	0	0	0	0	0	0	0	0	0	0	0	0	0	0	0	0	0	0	0	0	0	0	0	0	0	0	0	0	0	0	0	0	0	0.01	0	0	0	0	0	0
BnaA02G0328600ZS	BnaA.LEA4-1.b	0	0	0.04	0	0.11	0	0	0.07	0	0	0.02	0	0	0	0	0	0	0	0.06	0.07	0	0	0.04	0	0	0	0	0.01	0	0	0	0	0	0	0.03	0	0	0	0	0	0	0.01	0	0	0	0	0.03	0
BnaC02G0443700ZS	BnaC.LEA4-1.c	0	0	0	0	0	0	0	0	0	0	0.37	0.69	0.26	0.12	0	0	0.06	0.16	1.19	0.72	0.1	0.04	0.26	0.05	0.19	0.27	0.45	0.01	0	0	0	0	0	0.06	0.03	0.06	0	0	0	0	0	0.01	0	0.05	0.03	0	0.16	0.1
BnaC08G0137500ZS	BnaC.LEA4-2.a	0	0	0	0	0	0	0	0	0	0	0	0	0	0	0	0	0	0	0	0	0	0	0	0	0	0	0	0	0	0	0	0	0	0	0	0	0	0	0	0	0	0	0	0	0	0	0	0
BnaA04G0271300ZS	BnaA.LEA4-2.a	0.02	0.15	0.5	0.76	0.25	0.13	0.14	0.39	0.48	1.7	1.5	3.1	0.62	2.46	1.93	0.47	1.37	2.45	0.24	0.08	0.22	0.15	0.13	0.14	0.11	0.25	1.72	0.44	0.46	0.67	0.82	0.69	1.09	0.58	0.52	0.4	0.12	0.12	0.08	0.04	0.07	0.36	0.35	0.57	0.51	0.54	1.83	2.56
BnaC04G0099300ZS	BnaC.LEA4-2.b	0	0	0	0	0	0	0	0	0	0	0	0	0	0	0	0	0	0	0.54	0.11	0	0	0	0	0	0	0	0	0	0	0	0	0	0	0	0	0	0	0	0	0	0	0	0	0	0	0	0
BnaC04G0551200ZS	BnaC.LEA4-3.a	0	0	0	0	0	0	0	0	0	0.02	0.02	0.1	0	0	0.03	0	0	0	0	0.04	0	0	0.03	0	0	0	0.1	0.02	0	0	0	0.02	0	0	0	0	0	0	0	0	0	0	0	0	0	0	0.07	0.05
BnaA04G0235800ZS	BnaA.LEA4-3.a	0	0	0	0	0	0	0	0	0.03	0	0	0.29	0.02	0	0	0	0	0	0.07	0.03	0	0	0	0.02	0	0	0.06	0.01	0	0	0	0	0	0	0	0.02	0	0	0	0	0	0	0	0	0	0	0.1	0
BnaA04G0069100ZS	BnaA.LEA4-3.b	0	0	0	0	0.05	0	0	0	0.04	0	0.12	2.86	0.08	0.4	0.44	0	0	0.01	0.04	0.13	0.08	2	0.38	0.37	0.47	0.39	0.15	0.21	0.25	0.09	0.07	0.25	0.39	0.23	0.2	0.3	0.06	0	0.01	0	0.02	0	0	0.02	0	0	0.61	0.17
BnaC04G0339800ZS	BnaC.LEA4-3.b	0.02	0.02	0	0	0.02	0	0	0	0.16	0.03	0.02	1.97	0.23	0.21	0.35	0.03	0	0.06	0	0.06	0.07	0.86	0.15	0.13	0.19	0.29	0.1	0.14	0.48	0.13	0.02	0.15	0.22	0.25	0.23	0.11	0	0	0.06	0.05	0.02	0	0	0.08	0	0	0.66	0.27
BnaC09G0225000ZS	BnaC.LEA4-4.a	0.03	0	0	0	0	0.02	0	0	0.04	0.02	0	0.02	0	0	0	0	0	0	0.02	0.1	0.02	0	0	0	0	0	0	0	0.02	0	0	0.02	0	0	0	0	0	0.03	0	0	0	0	0	0	0	0.05	0	0
BnaA02G0287200ZS	BnaA.LEA4-4.a	0	0	0	0	0	0	0	0	0	0	0	0	0	0	0	0	0	0	0.42	0.71	0.13	0	0	0	0	0	0	0	0.05	0	0	0	0	0	0	0	0	0.09	0	0	0	0	0	0	0	0	0	0
BnaA09G0195200ZS	BnaA.LEA4-4.b	0	0	0	0	0.02	0	0	0	0.08	0.17	0.05	0.1	0	0	0.05	0	0	0.04	0.21	0.17	0	0	0.02	0	0	0	0.02	0	0.01	0	0	0	0	0	0	0	0	0.05	0.02	0	0	0.03	0.01	0	0	0.04	0	0
BnaC01G0136700ZS	BnaC.LEA4-5.a	0	0	0	0	0	0	0	0	0	0	0	0	0	0	0	0	0	0	0	0	0	0	0	0	0	0	0	0	0	0	0	0	0	0	0	0	0.04	0	0	0	0	0	0	0	0	0	0	0
BnaA01G0112200ZS	BnaA.LEA4-5.a	0	0	0	0	0	0	0	0	0	0	0	0.38	0	0	0	0	0	0	0	0.12	0.03	0	0	0	0	0	0.06	0.15	0.04	0.12	0	0.15	0	0	0	0.12	0	0	0	0	0	0	0	0.1	0	0	0	0
BnaA08G0123100ZS	BnaA.LEA4-5.b	0	0	0	0	0	0	0	0	0	0	0	0	0	0	0	0	0	0	0	0	0	0	0	0.03	0	0	0	0	0	0	0	0	0	0	0	0	0	0	0	0	0	0	0	0	0	0	0	0
BnaC03G0724800ZS	BnaC.LEA4-5.b	0	0	0	0	0	0	0	0	0	0	0	0	0	0	0	0	0	0	0	0	0	0	0	0	0	0	0	0	0	0	0	0	0	0	0	0	0	0	0	0	0	0	0	0	0	0	0	0
BnaC02G0390600ZS	BnaC.LEA4-5.c	0.18	0.05	0.03	0	0.07	0.08	0.11	0.14	0.05	0.11	0	0	0.05	0.27	0.19	0.09	0.12	0.19	0.21	0	0	0	0	0	0.03	0.05	0.05	0.06	0.17	0.16	0.09	0	0.12	0	0	0	0	0.03	0.03	0	0.03	0.09	0.08	0.3	0.06	0.11	0.09	0.24
BnaC03G0500300ZS	BnaC.LEA4-6.a	0	0	0.02	0	0	0	0	0	0	0	0	0	0	0	0	0	0.04	0.05	0	0.02	0	0	0	0	0	0	0	0	0	0	0	0.01	0.04	0	0.01	0	0	0	0.01	0	0	0.04	0	0	0	0	0	0
BnaA03G0349800ZS	BnaA.LEA4-6.a	0	0.03	0	0	0.04	0.05	0.07	0	0	0	0	0.27	0.09	1.21	2.44	0.02	0	0	0	0	0.01	0	0.08	0.24	0.3	0	0.73	2.04	1.51	1.09	0.28	0.32	4.76	0.25	0.22	0.35	0	0.08	0.05	0.06	0	0	0.03	0	0	0	0.34	1.08
BnaC05G0427600ZS	BnaC.LEA4-6.b	0.06	0	0	0.05	0	0	0	0	0.09	0.29	1.74	31	6.67	20.55	42.19	0	0.04	0.24	0.02	0	0.02	0	0.9	1.39	0.64	0.59	15.96	15.74	9.96	3.63	0.6	9.8	32.52	0.59	1.96	3.33	0.13	0.2	0.15	0.03	0	0.08	0.02	0.08	0.17	2.29	18.16	26.15
BnaA05G0383800ZS	BnaA.LEA4-6.b	0	0.04	0	0.11	0	0	0.01	0.01	0.15	0.11	0.6	46.19	14.39	17.45	97.15	0	0	0.13	0	0.02	0.05	0.06	3.82	5.28	3.53	2.43	28.83	49.52	25.89	12.68	1.98	15.64	77.65	5.95	4.87	5.8	0.45	0.85	0.28	0.13	0.02	0.68	0.17	0.03	0.24	0.67	34.15	29.46
BnaA08G0183000ZS	BnaA.LEA4-7.a	0	0	0	0	0	0	0	0	0	0	0	0	0.02	0.07	0.02	0	0	0	0	0.01	0.02	0	0	0.02	0	0	0	0.01	0	0	0	0.02	0	0	0	0.01	0	0	0.01	0	0	0.02	0	0	0	0	0	0
BnaC03G0694100ZS	BnaC.LEA4-7.a	0	0	0	0	0	0	0	0	0	0	0	0	0	0	0.01	0	0	0	0	0.02	0	0	0.01	0.01	0	0	0.01	0.03	0	0	0	0	0	0	0	0	0	0	0	0	0	0	0	0	0	0	0	0
BnaC09G0120300ZS	BnaC.LEA4-7.b	0	0	0	0	0	0	0	0	0	0	0.08	0	0	0	0	0	0	0	0	0	0	0	0	0	0	0	0	0	0	0	0	0	0	0	0	0	0	0	0	0	0	0	0	0	0	0	0	0
BnaA07G0020200ZS	BnaA.LEA4-7.b	0	0	0	0	0	0	0	0	0	0	0	0	0	0	0	0	0	0	0	0	0	0	0	0	0	0	0	0	0	0	0	0	0	0	0	0	0	0	0	0	0	0	0	0	0	0	0	0
BnaC07G0040900ZS	BnaC.LEA4-7.c	0	0	0	0	0	0	0	0	0	0	0	0	0	0	0	0	0	0	0	0	0	0.01	0	0	0	0	0	0	0	0	0	0	0	0	0	0.01	0	0	0	0	0	0	0	0	0	0	0	0
BnaA05G0396800ZS	BnaA.LEA4-8.a	0.3	0.04	0.58	0.1	0	0.03	0	0.05	12	6.97	31.82	322.44	53.64	22.05	34.14	1.3	0.19	5.62	5.09	0.48	0.28	0.09	2.76	1.9	2.14	2.39	18.76	10.81	21.46	13.24	2.02	19.34	36.95	7.9	10.38	20.9	0.52	1.46	0.73	0.11	0.15	0.86	0.41	8.71	1.36	5.34	131.26	60.75
BnaC05G0444500ZS	BnaC.LEA4-8.a	0.16	0.03	0.17	0	0	0	0.06	0	7.89	0.29	3.69	182.47	34.26	21.11	38.04	0.66	0.07	3.26	0.58	0	0.05	0.07	1.19	0.66	0.58	0.65	11.04	9.2	11.5	6.81	0.72	12.16	18.91	2.24	6.62	14.99	0.6	0.87	0.62	0.12	0.04	0.91	0.16	5.09	0.02	1.25	66.89	27.12
BnaC01G0429100ZS	BnaC.LEA4-8.b	0	0	0	0	0	0	0	0	0.09	0	0	0.97	0.17	0	0.89	0	0	0	0.08	0.09	0	0	0.29	0	0.03	0	0	0.09	0.04	0.06	0.02	0.49	0.28	0.04	0.07	0.24	0	0	0	0	0	0.03	0	0.08	0	0.06	0.08	0
BnaA01G0346800ZS	BnaA.LEA4-8.b	0	0	0	0.03	0	0.01	0	0	0.6	0.2	0.86	26.62	3.72	2.78	1.98	0.09	0.06	1.68	0.33	0.08	0	0	0.41	0.22	0.31	0.23	1.92	3.47	4.97	1.64	0.06	4.19	5.31	0.16	1.71	5.87	0.02	0.06	0	0	0	0.03	0.03	0.95	0	0.09	3.1	2.33
BnaC03G0152500ZS	BnaC.LEA4-9.a	0	0	0	0	0	0	0	0	0	0	0	0	0	0	0	0	0	0	0	0	0	0	0	0	0	0	0	0	0	0	0	0	0	0	0	0	0	0	0	0	0	0	0	0	0.11	0	0	0
BnaA03G0206700ZS	BnaA.LEA4-10.a	0.21	0.54	0.55	0.33	0.42	0.14	0.28	0.6	0.62	0.81	7.53	12.85	5.34	0.34	0.46	1.06	0.92	0.85	1.93	4.76	1.99	1.01	52.19	35.81	35.38	42.34	96.1	5.5	2.98	1.35	0.84	1.03	1.88	3.12	4.8	51.27	0.25	0.41	0.68	0.13	0.12	0.67	0.37	0.83	1.41	5.91	6.48	1.33
BnaC03G0243700ZS	BnaC.LEA4-10.a	0.15	0	0.06	0	0.27	0.05	0	0.06	0.07	0.13	0.7	5.76	0.82	1.42	1.09	0.43	0.4	0.35	1.27	5.6	3.02	1.19	25.28	28.54	15.79	29.3	92.09	5.49	2.47	1.77	0.34	0.23	2.43	1.62	1.89	14.65	0.85	0.74	0.3	0.09	0.07	0.84	0.21	0.32	0.14	1.31	1.66	1.59
BnaA03G0206900ZS	BnaA.LEA4-10.b	0	0	0	0	0.17	0.1	0	0.06	0.07	0	3.29	15.04	1.59	1.68	0.74	0.19	0.43	0.5	1.26	1.93	1.18	0.27	19.89	20.95	15.27	22.79	126.78	4.18	0.47	0.96	0.44	0.68	1.46	0	1.64	15.58	0.41	0.6	1.49	0.2	0.18	0.72	0.1	0.03	0	0.94	3.5	2.54
BnaA08G0017500ZS	BnaA.LEA4-11.a	0	0	0	0	0	0	0	0	0	0	0	0	0	0	0	0	0	0	0	0	0	0	0	0	0	0	0	0	0.05	0.02	0	0	0	0	0	0	0	0.05	0	0	0	0	0	0	0	0	0	0
BnaC03G0454800ZS	BnaC.LEA4-11.a	0	0	0	0	0	0	0	0	0.04	0.02	0.06	0	0	0	0	0	0	0	0	0	0	0	0	0	0	0	0	0	0	0	0.02	0	0	0	0	0	0	0	0	0	0	0	0	0	0	0	0	0
BnaC04G0361300ZS	BnaC.LEA4-11.b	0	0	0	0	0	0	0	0	0	0	0	0	0	0	0	0	0	0	0	0	0	0	0	0	0	0	0	0	0	0	0	0	0	0	0	0	0	0	0	0	0	0	0	0	0	0	0	0
BnaA04G0076200ZS	BnaA.LEA4-11.b	0	0	0	0	0	0	0	0	0	0	0	0	0	0	0	0	0	0	0	0	0	0	0	0	0	0	0.02	0	0	0	0	0	0	0	0	0	0	0	0	0	0	0	0	0	0	0	0	0
BnaC08G0071800ZS	BnaC.LEA4-11.c	0.76	0.54	0.39	0	0.62	0	0.13	0	0.47	0.15	0	0.14	0.07	0	0	0.33	0.55	0.64	0	0	0	0	0	0	0	0	0	0	0	0	0	0	0	0	0	0	0	0.05	0.29	0	0.04	0.13	0.09	0.5	0.21	0.3	0	0
BnaA08G0053700ZS	BnaA.LEA4-11.c	0.49	0.62	0	0.05	0.15	0	0	0.06	0.05	0.12	0.16	0	0.06	0	0	0.1	0.52	0.59	0	0.04	0	0	0	0	0	0	0	0	0	0	0	0	0	0	0	0	0	0	0	0	0	0.1	0.19	0.24	0.17	0.31	0.09	0
BnaA02G0197300ZS	BnaA.LEA4-11.d	0	0	0	0	0.01	0	0	0	0.11	0.03	0.03	0.59	0	0.12	0.59	0	0	0	0.18	0.05	0.06	0.03	0	0.02	0	0	0.03	0.01	0.06	0.05	0	0.04	0.05	0	0.02	0.01	0	0	0	0	0	0.02	0	0	0	0.01	0.27	0.08
BnaC02G0262300ZS	BnaC.LEA4-11.d	0	0.03	0	0	0	0	0	0	0.12	0.17	0.2	0.56	0.07	0.07	0.07	0	0.04	0.36	0.11	0	0.02	0	0.07	0.05	0	0.07	0.04	0.01	0.01	0	0	0	0.05	0.02	0	0.01	0	0.01	0.01	0	0.02	0.02	0	0.08	0.06	0.03	0.31	0.04
BnaC03G0463500ZS	BnaC.LEA4-11.e	0	0	0	0	0	0	0	0	0	0	0	0	0	0	0	0	0	0	0	0	0	0	0	0	0	0	0	0	0	0	0	0	0	0	0	0	0	0	0	0	0	0	0	0	0	0	0	0
BnaC07G0105500ZS	BnaC.LEA4-11.f	0	0	0	0	0	0	0	0	0	0	0	0	0	0	0.04	0	0	0	0	0	0	0	0	0	0	0	0	0.02	0	0	0.09	0	0	0	0	0	0	0	0	0	0	0	0	0	0	0	0	0
BnaA07G0070300ZS	BnaA.LEA4-11.e	0	0	0	0	0	0	0	0	0	0	0	0	0	0	0	0	0	0	0	0	0	0	0	0	0	0	0	0	0	0	0	0	0.07	0	0	0	0	0	0	0	0	0	0	0	0	0	0	0
BnaA03G0378400ZS	BnaA.LEA4-11.f	0	0	0	0	0	0	0	0	0	0	0	0	0	0	0	0	0	0	0	0	0	0	0	0	0	0	0	0	0	0	0	0	0	0	0	0	0	0.06	0	0	0	0	0	0	0	0	0	0
BnaA08G0055700ZS	BnaA.LEA4-12.a	0	0	0	0	0	0.06	0	0.12	0.06	0.13	0	0	0.07	0.64	0.71	0.27	0.05	0.05	0.04	0.35	0.29	0.2	1.8	1.67	0.96	1.11	0.53	0.85	1.74	2.11	1.77	4.25	4.9	1.81	1.44	1.43	0.13	0.07	0.19	0.06	0	0	0.04	0	0	0	0	0.39
BnaC08G0077800ZS	BnaC.LEA4-12.a	0	0.3	0.36	0.12	0.28	0.06	0.18	0.19	0.45	0.33	0	1.34	2.43	1.81	0.56	0.43	0.4	0.55	1.23	2.19	1.02	0.67	1.38	1	0.97	0.51	0.55	1.67	1.68	1.31	0.89	1.89	1.6	0.53	1	0.72	0	0.06	0	0.26	0.13	0.5	0	0.15	0.27	0.34	0.76	2.17
BnaA05G0023300ZS	BnaA.LEA4-13.a	0	0	0	0	0	0	0	0	0	0	0	0	0	0	0	0	0	0	0	0	0	0	0	0	0	0	0	0	0	0	0	0	0	0	0	0	0	0.03	0	0	0	0	0	0	0	0	0	0
BnaC04G0025200ZS	BnaC.LEA4-13.a	0	0	0	0	0	0	0	0	0	0	0	0	0	0	0	0	0	0	0	0	0	0	0	0	0	0	0	0	0	0	0	0	0	0	0	0	0	0	0	0	0	0	0	0	0	0	0	0
BnaA05G0023400ZS	BnaA.LEA4-13.b	0	0	0	0	0	0	0	0	0	0	0	0	0	0	0	0	0.02	0	0	0.02	0	0	0	0	0	0	0	0	0	0	0	0	0	0	0	0	0	0.05	0	0	0	0	0	0	0	0	0	0
BnaC03G0238300ZS	BnaC.LEA4-13.b	0	0	0	0	0	0	0	0	0	0	0	0	0.03	0	0	0	0	0	0	0	0	0	0	0	0	0	0	0	0	0	0	0	0	0	0	0	0	0	0	0	0	0	0	0	0	0	0	0
BnaA04G0263800ZS	BnaA.LEA4-13.c	0	0	0	0	0	0	0	0	0	0	0	0	0	0	0	0	0.03	0	0	0	0	0	0	0	0	0	0	0	0	0	0	0	0	0	0	0	0	0	0	0	0	0	0	0	0	0	0	0
BnaA03G0215400ZS	BnaA.LEA4-14.a	29.79	28.94	26.66	26.42	29.96	27.41	27.89	24.63	33.53	37.29	36.07	47.47	36.93	39.32	25.71	30.85	29.48	33.94	27.06	28.99	28.96	26.61	27.47	23.89	25.91	22.13	38.16	35.25	30.16	31.15	29.85	38.38	35.79	23.86	20.65	19.62	35.23	36.26	46.3	36.67	28.58	28.6	32.11	35.51	36.99	34.1	35.74	30.8
BnaC04G0598200ZS	BnaC.LEA4-14.a	111.31	102.15	97.76	98.12	119.93	89.73	94.48	86.55	142.48	144.19	168.08	155.85	128.84	152.28	141.77	103.22	105.49	114.12	106.02	51.93	80.41	101.81	114.64	109.82	113.38	116.59	156.95	149.61	123.84	98.46	119.62	124.02	133.21	96.75	90.26	82.59	106.44	98.93	116.26	103.53	86.02	119.94	113.69	154.97	157.96	165.38	136.63	116.8
BnaA04G0280100ZS	BnaA.LEA4-14.b	141.39	132.08	127.76	130.28	132.81	113.38	111.07	126.42	176.65	181.82	199.71	185.87	137.79	205.36	187.26	144.36	129.18	149.9	95.55	72.18	93.5	126.47	124.66	130.85	132.5	151.57	178.77	183.37	170.79	142.5	158.46	158.15	156.15	127.79	106.23	100.4	136.69	134.97	143.68	132.59	132.53	148.98	141.11	168.44	187.36	188.99	168.12	156.53
BnaA03G0287800ZS	BnaA.LEA4-14.c	0.08	0	0	0.07	0	0	0	0	5.44	0.95	5.44	263.79	203.7	146.94	386.03	0.16	0	1.66	2.34	2.66	0.52	0.15	3.34	1.61	1.25	7.15	38.89	10.97	26.73	8.53	0	20.82	28.97	0.22	4.68	5.46	1.09	1.31	0.72	0.21	0.18	1.06	0.43	5.02	0.5	3.03	121.16	241.35
BnaC03G0345800ZS	BnaC.LEA4-14.b	0.16	0	0.12	0	0	0	0	0	3.6	0.58	1.25	50.73	53.26	40.65	101.39	0	0	0.57	0.84	0.23	0.09	0.39	0.28	0.39	0.18	0.42	2.42	3.04	11.24	5.67	0.37	20.99	5.86	0.51	2.01	2.18	1.94	0.97	0.52	0.06	0	0.35	0.45	3.8	0.11	0.1	14.57	44.04
BnaC01G0503200ZS	BnaC.LEA4-14.c	0	0	0	0	0	0	0	0	0	0	0	0	0	0	0	0	0	0	0	0	0	0	0	0	0	0	0	0	0	0	0	0	0	0	0	0	0	0	0	0	0	0	0	0	0	0	0	0
BnaA01G0415100ZS	BnaA.LEA4-14.d	0	0	0	0	0	0	0	0	0	0	0	0	0	0	0	0	0	0	0	0	0	0	0	0	0	0	0	0	0	0	0	0	0	0	0	0	0	0	0	0	0	0	0	0	0	0	0	0
BnaA01G0415200ZS	BnaA.LEA4-14.e	0	0	0	0	0	0	0	0	0	0.16	0.04	0	0	0	0	0	0	0	0	0	0	0	0	0	0	0	0	0	0	0	0.08	0	0	0	0	0	0	0	0	0	0	0	0	0	0	0	0	0
BnaC01G0500100ZS	BnaC.LEA4-14.d	0	0	0	0	0	0	0	0	0	0.09	0.19	0	0.04	0	0	0	0	0.09	0.12	0	0	0	0	0	0	0	0	0	0	0	0.04	0	0	0	0	0	0	0	0	0	0	0	0	0	0	0	0	0
BnaA04G0251400ZS	BnaA.LEA5.a	0	0	0	0	0	0	0	0	0	0	0	0	0	0	0	0	0	0	0	0	0	0	0	0	0	0	0	0	0	0	0	0	0.09	0	0	0	0	0	0	0	0	0	0	0	0	0	0	0
BnaC03G0230800ZS	BnaC.LEA5.a	0.11	0.34	0.36	0.58	0.05	0	0	0	0.39	0.41	1.6	2.81	1.85	1.08	0.15	0.37	0.26	0.12	4.99	2.75	0.4	0.5	0	0.12	0	0	0.17	0.32	0.27	0	0	0.06	0.08	0	0.15	0.07	0.24	0.44	0.06	0.1	0.39	0.03	0.16	0.12	0.51	1.66	2.15	3.72
BnaC04G0066000ZS	BnaC.LEA5.b	1.72	0.91	0.41	0.78	0.42	0.24	0.67	1.88	2.84	4.17	13.15	88.81	13.45	18.23	38.71	2.61	1.16	2.29	5.39	4.33	0.58	0.24	0.19	0.34	0.2	0.08	5.82	2.35	6.67	1.23	0.56	0.58	5.57	0.18	0.39	0.27	0.54	1.86	0.82	0.22	0.16	5.13	1.32	2.23	2.18	3.19	31.26	27.55
BnaA05G0060000ZS	BnaA.LEA5.b	0	0.22	0.79	0.08	0.14	0.06	0.08	0.29	0.44	0.93	0.77	1.92	0.54	0.98	4.18	0.27	0.16	0.5	0.7	0.19	0	0.16	0	0	0.21	0	0.13	0.01	0.25	0.14	0.44	0.04	0.29	0	0.05	0	0.06	0	0.28	0	0	0.46	0	0	0.42	0.1	1.07	1.63
BnaA03G0197000ZS	BnaA.LEA5.c	0.95	0.46	0.17	0.9	0.36	0.87	1.56	1.06	0.95	3.97	3.15	1.84	0.49	0.54	0.9	1.96	1.19	1.63	1.63	0.33	0	0	0	0	0	0.08	0.73	0	0.04	0.27	1.39	0.07	0.21	0	0.56	0.04	0.39	0.4	0.54	0.18	0.07	4.74	1.68	0.11	0.58	1	0.89	1.47
BnaC08G0439700ZS	BnaC.LEA6.a	107.61	116.52	141.96	196.39	173.46	161.96	73.69	107.35	67.53	149.55	357.62	483.18	287.55	214.49	164.86	81.84	99.76	115.97	199.62	120.65	59.52	67.26	826.59	886.88	855.1	1212.39	591.65	116.6	92.18	87.16	87.92	91.37	195.69	288.96	500.69	768.45	115.32	109.47	109.47	72.65	96.24	38.33	85.19	49.5	115.37	158.16	310.58	349.81
BnaA09G0588200ZS	BnaA.LEA6.a	24.09	26.99	42.73	106.7	35.2	31.14	13.5	14.5	46.53	174.74	470.58	481.35	186.2	71.2	48.75	17.8	37.93	74.98	401.75	107.99	19.05	10.19	506.26	560.61	533.76	841.59	621.23	99.11	20.94	11.23	11.48	20.3	47.75	65.41	163.85	347.38	63.36	72.46	74.21	20.64	27.75	10.1	13.79	28.9	125.77	172.67	257.92	177.9
BnaA04G0216700ZS	BnaA.LEA6.b	0	0	0	0	0	0	0	0	0.24	0	0	0	0	0	0	0	0.07	0	0.35	0	0	0	0	0	0	0	0	0	0	0	0	0	0	0	0	0	0	0	0.12	0	0	0	0	0	0.09	0	0	0
BnaC03G0188900ZS	BnaC.LEA6.b	0	0	0	0	0	0	0	0	0	0	0	0	0	0	0	0	0	0	0	0	0	0	0	0	0	0	0	0	0	0	0	0	0	0	0	0	0	0	0	0	0	0	0	0	0	0	0	0
BnaA03G0162400ZS	BnaA.LEA6.c	0	0	0	0	0	0	0	0	0	0	0	0	0	0.1	0	0	0	0	0	0	0	0	0	0	0	0	0	0	0	0	0	0	0	0	0	0	0	0.06	0	0	0	0	0	0	0	0	0	0
BnaC03G0476000ZS	BnaC.LEA6.d	0	0	0	0	0	0	0	0	0	0	0	0	0	0	0	0	0	0	0	0	0	0	0	0	0	0	0	0	0	0	0	0	0	0	0	0	0	0	0	0	0	0	0	0	0	0	0	0
BnaC04G0527900ZS	BnaC.LEA6.e	0.16	0.39	0.28	0.05	0	0.2	0	0.85	0	0.05	0.02	0	0.11	0.34	0	0.1	0	0.17	0.16	0.06	0.31	0.28	0.24	0.13	0.2	0	0	0.23	0.04	0.3	0	0	0.08	0	0	0.04	0	0.08	0.09	0	0.13	0.04	0.08	0.06	0.23	0.15	0	0
BnaC01G0004000ZS	BnaC.DHN-1.a	0	0	0	0	0	0	0	0	0.28	0.18	0.09	0.27	0.03	0	0	0	0	0	0	0	0	0	0	0	0	0	0	0	0.02	0	0	0	0	0	0	0	0	0	0	0	0	0	0	0	0	0	0	0.17
BnaA01G0004000ZS	BnaA.DHN-1.a	0.38	0.43	0.21	0	0.12	0.09	0.16	0.03	0.32	1.57	1.06	0.98	0.6	0.16	0.26	0.15	0.19	0.18	1.41	0.47	0.13	0	0.32	0.3	0.21	0.15	0	0.37	0.14	0.78	0.17	0.25	0.43	0.23	0.12	0.13	0.38	0.02	0.17	0.33	0.35	0.2	0.2	0.15	1.4	0.81	0.96	0.36
BnaC03G0475000ZS	BnaC.DHN-2.a	451.17	350.98	289.78	260.97	406.42	750.74	1041.55	354.25	490.77	575.71	395.48	745.17	794.65	1055.65	294.15	632.89	754.68	825.45	323.95	667.94	521.65	173.78	2287.86	2766.92	2575.42	2133.26	1119.09	1237.08	330.53	408.1	502.72	391.61	457.69	584.32	1083.81	1794.11	465.07	422.69	442.54	275.12	1345.76	1012.72	424.61	608.65	567.9	474.86	577.82	996.77
BnaA03G0385000ZS	BnaA.DHN-2.a	750.42	638.97	615.82	608.3	654.37	599.67	626.38	834.21	820.78	901.85	734.63	1090.75	877.51	1074.31	771.64	967.4	929.82	995.21	487.02	792.49	943.73	614.01	1077.52	1177.65	1121.81	861.33	703.59	1531.89	944.35	751.97	833.9	702.91	824.09	730.37	622.82	586.38	822.53	939.8	978.77	543.98	907.65	693.21	755.28	878.62	906.54	825.8	1048.3	1069.7
BnaA08G0052700ZS	BnaA.DHN-3.a	12.87	16.26	10.13	4.59	4.24	4.02	4.74	2.91	14.45	13.28	30.36	16.77	3.66	3.83	2.43	11.23	11.03	19.12	12.12	3.48	8.11	38.56	13.57	14.61	11.94	6.98	13.44	8.6	10.49	21.49	11.19	21.37	13.63	22.5	19.06	12.24	5.1	5.98	16.06	3.46	2.84	6.61	3.52	5.64	11.79	38.64	4.65	4.59
BnaC08G0069000ZS	BnaC.DHN-3.a	10.22	9.1	2.57	0.92	1.84	1.09	1.84	2.06	11.93	13.18	27.92	6.32	5.24	3.67	2.48	9.12	7.12	8.21	6.41	18.05	7.88	24.76	9.47	7.23	7.57	4.85	5.92	5.82	9.37	10.59	6.97	11.81	6.77	16.52	10.78	6.18	2.35	3.22	6.8	3.8	1.72	3.14	2.32	5.89	13.78	32.13	3.18	3.52
Bnascaffold0026G0053000ZS	BnaRandom.DHN-3.a	0.15	2.29	0	8.24	0.38	0.99	0	0.67	7.72	34	158.96	349.34	77.43	101.96	60.91	1.05	6.63	26.58	105.68	0	0	0.73	41.13	65.38	65.75	134.31	255.9	5.15	10.43	2.42	1.89	1.95	37.44	0.68	4.05	11.64	10.36	10.76	19.48	0.3	0	0	1.54	0	8.68	21.45	113.71	144.9
BnaC05G0174300ZS	BnaC.DHN-3.b	33.81	43.76	62.53	135.9	43.38	27.31	24.82	24.77	118.98	280.98	990.85	2232.3	410.84	787.35	774.48	53.02	76.65	180.61	348.64	35.86	44.54	96.02	377.31	358.32	280.76	560.93	2617.82	210.25	253.87	118.34	66.93	148.37	361.73	85.65	104.24	209.13	133.05	141.33	381.41	135.47	29.7	50.1	54.79	77.07	124.65	228.02	705.88	362.3
BnaA06G0143800ZS	BnaA.DHN-3.b	61.4	84.36	94.74	183.29	89.86	46.12	54.24	35.78	111.12	372.09	969.73	1718.34	397.12	357.33	493.11	75.65	113.99	217.86	632.54	70.36	47.86	78.8	412.86	387.62	322.42	610.98	2208.98	72.86	71.57	53.12	36.8	82.44	104.99	68.04	87.29	166.12	161.85	146.1	365.15	122.8	40.25	91.12	98.58	138.16	217.21	349.47	433.89	197.21
BnaA07G0133000ZS	BnaA.DHN-3.c	4.49	7.73	14.53	51.8	7.26	7.75	8.53	4	21.92	77.75	363.79	772.89	154.72	211.82	127.99	12.5	24.59	75.77	226.41	29.03	13.8	13.09	135.02	157.54	156.37	316.27	583.05	35.21	40.84	22.75	10.38	26.56	78.91	15.04	22.33	39.33	54.17	47.86	74.65	10.65	5.35	10.91	12.48	20.16	36.84	60.26	247.13	368.94
Bnascaffold0510G0000300ZS	BnaRandom.DHN-3.b	4.08	7.3	12.94	47.94	6.69	6.87	8.24	3.9	19.84	69.56	333.01	715.94	138.49	188.86	115.37	11.15	20.08	67.22	209.38	24.48	11.97	12.04	121.84	145.9	142.39	284.07	544.12	32.66	38.25	21.35	10.14	25.58	76.44	13.99	20.63	36.38	48.2	43.1	70.08	9.97	4.93	8.98	11.46	18.75	33.86	56.07	229.85	339.38
BnaC07G0195200ZS	BnaC.DHN-3.d	26.32	22.97	21.9	33.64	13.43	6.08	6.92	10.38	44.04	182.9	325.28	711.24	192.64	192.66	328.45	22.81	22	29.91	48	6.19	19.36	14.76	16.59	17.5	7.28	28.96	68.97	19.85	69.27	17.61	11.26	27.72	82.34	10.28	14.67	34.32	7.53	11.47	35.68	17.64	7.48	23.85	30.15	41.45	99.84	140.55	205.62	154.09
BnaA02G0219900ZS	BnaA.DHN-4.a	506.22	552.3	627.97	754.09	399.73	289.76	184.92	503.77	870.07	1582.79	3337.48	1973.17	454.75	336.13	329.09	597.2	549.9	780.42	868.24	150.71	175.27	498.64	657.01	758.41	752.52	912.58	1121.58	552.28	1098.76	955.19	999.34	950.85	918.06	797.67	852.83	582.88	638.79	835.57	1520.3	870.55	247.07	203.48	365.87	450.84	793.03	1359.09	977.55	400.76
BnaC06G0421900ZS	BnaC.DHN-4.a	526.69	521.16	618.59	903.73	382.24	368.64	428.81	712.1	1074.62	1930.6	3499.24	2801.86	909.43	1399.44	1240.94	650.67	666.38	953.43	857.95	331.15	319.09	386.75	1201.01	1472.31	1297.99	1422.04	1556.86	2073.73	1723.85	1553.99	1584.28	1587.72	1885.9	1170.09	692.48	777.42	1163.33	1308.39	1338.86	628.19	260.12	435.36	611.27	800.28	1066.88	1736.39	1854.28	1653.02
BnaA07G0358600ZS	BnaA.DHN-4.b	586.37	586.11	665.13	902.19	505.9	424.26	403.16	623.46	1024.52	1750.78	3019.85	2841.59	1017.38	1500.72	1253.14	760.56	761.67	998.81	993.04	489.43	366.39	431.97	1211.84	1443.9	1383.14	1387.53	1832.51	1795.22	1860.66	1556.62	1481.92	1623.23	1846.67	1111.29	840.09	942.88	1171.72	1473.71	2002.67	1066.77	290.09	446.85	633.58	769.53	1172.46	1845.95	2026.67	1818.55
BnaA07G0244500ZS	BnaA.DHN-4.c	76.23	58.53	51.84	32.23	24.12	18.43	18.41	34.85	105.48	222.03	429.22	301.26	44.52	47.6	50.07	35.54	31.15	47.86	74.22	8.43	12.29	26.01	62.69	67.34	66.18	74.06	156.19	85.03	132.37	101.53	96.36	129.75	109.3	71.93	49.7	41.6	65.17	102.52	261.27	71.79	17.46	19.51	22.72	49.63	95.31	139.79	88.53	71.35
BnaC02G0295200ZS	BnaC.DHN-4.b	485.27	548.16	598.26	692.89	330.13	252.81	174.89	483.02	913.37	1690.96	3533.46	1596.23	426.24	323.51	308.19	538.96	511.2	734.72	726.26	132.9	141.14	423.27	712.84	799.97	821.75	1009.54	923.4	602.74	1121.31	976.68	994.43	954.38	910.82	675.54	749.15	517.59	565.59	723.82	1470.28	855.11	183.65	193.58	295.83	490.96	955.2	1499.87	897.52	403.29
BnaA09G0598500ZS	BnaA.DHN-5.a	0	0	0	0	0	0	0	0	0	0	0.03	0	0	0	0	0	0	0	0	0	0	0	0	0	0	0	0	0	0	0	0	0	0	0	0	0	0	0	0	0	0	0.01	0	0	0	0	0	0
BnaC08G0452300ZS	BnaC.DHN-5.a	0	0	0	0.02	0	0	0	0	0	0	0.03	0.3	0	0	0	0	0	0	0	0	0	0	0	0	0	0	0	0	0	0	0	0	0	0	0	0	0	0	0	0	0.04	0	0	0	0	0	0.06	2.41
BnaA09G0475300ZS	BnaA.DHN-6.a	0	0	0	0	0	0	0	0.04	0	0	0.08	0.14	0	0	0	0	0	0	0.44	0.18	0	0.1	0	0	0	0.15	0	0	0.05	0.05	0.1	0.14	0.35	0	0	0.05	0	0.11	0	0	0	0	0	0	0	0	0	0
BnaC08G0312000ZS	BnaC.DHN-6.a	0	0	0	0.03	0	0	0	0	0.06	0.03	0	0	0	0	0.06	0	0	0	0.07	0	0	0	0	0	0	0	0	0.01	0	0	0	0.29	0.2	0	0	0	0	0	0	0	0	0	0	0	0	0	0	0
BnaA02G0419400ZS	BnaA.DHN-7.a	0	0.35	0	0.46	0.25	0	0	0.04	0	7.35	65.54	342.36	72	83.26	33.68	0	0.02	0.06	0.03	4.96	0	0.14	2.55	17.5	4.87	40.52	167.8	45.49	0.12	0.76	0.64	0.16	0.17	0	0.21	0.64	0	0.74	0	0	0	0.01	0.27	0	3.69	25.28	150.41	161.85
BnaA09G0101100ZS	BnaA.DHN-7.b	0.1	0.1	0.05	0.07	0	0	0	0.18	3.81	9.39	34.08	512.94	280.93	852.03	695.29	0.2	0.11	1.5	8.24	1.98	1.61	0.07	16.7	11.31	3.77	18.51	122.25	60.4	71.82	18.34	3.22	36.66	114.46	2.42	9.6	14.86	8.82	23.09	12.72	3.07	1.65	17.88	3.07	1.13	2.78	9.35	154.62	926.93
BnaC09G0101000ZS	BnaC.DHN-7.a	0.15	0.13	0.13	0.15	0	0.07	0.03	0.46	7.55	20.97	69.78	474.15	190.08	489.13	403.96	0.13	0.03	2.12	13.55	1.38	1.17	0.1	20.88	16.9	10.23	26.85	138.21	63.13	58.69	20.06	2.59	36.47	87.22	2.43	8	17.58	4.12	14.67	9.92	1.46	0.61	11.86	2.51	2.84	5.83	15.65	177.68	783.73
BnaC02G0556300ZS	BnaC.DHN-7.b	2.63	5.16	4.1	7.78	2.49	1.6	1.05	2.44	17.38	123.34	556.43	2534.33	676.02	893.69	415.59	2.8	2.11	12.54	109.92	50.74	7.28	4.18	215.67	326.86	220.86	352.93	1531.55	650.24	360.39	77.4	27.38	80.4	236.38	21.24	36.82	190.33	11.27	27.89	38.77	4	2.3	6.55	3.04	13.11	67.8	240.64	1249.74	1212.41
BnaC05G0018400ZS	BnaC.SMP.a	0	0	0	0	0	0	0	0	0	0	0	0	0	0	0	0	0.04	0	0.07	0	0	0	0	0	0	0	0	0	0	0.04	0.05	0	0.03	0	0	0	0.04	0	0	0	0.03	0	0	0	0.05	0.04	0	0.11
BnaA10G0016500ZS	BnaA.SMP.a	0	0.07	0.06	0.04	0.19	0	0.04	0.05	0.15	0.35	0.18	0.14	0	0	0	0.15	0	0.18	0.15	0.03	0.08	0	0.04	0.68	0.39	0.36	0.12	0.07	0	0.05	0.03	0.19	0.04	0.26	0.13	0.21	0.06	0.04	0	0.1	0.03	0.06	0.14	0.27	0.42	0.13	0	0.04
BnaA09G0055000ZS	BnaA.SMP.b	0	0	0	0	0	0	0	0	0.12	0.34	0.23	0	0.03	0	0	0	0.03	0	0.01	0	0	0	0	0	0	0	0	0	0	0	0	0	0	0	0	0	0	0	0	0	0	0	0	0	0	0	0	0
BnaC07G0341600ZS	BnaC.SMP.b	0	0.03	0	0	0	0	0	0	0	0.08	0.04	0	0	0	0	0	0	0.04	0.02	0	0.02	0	0	0	0.05	0	0	0.06	0	0	0	0.03	0	0	0.07	0	0	0.02	0	0	0	0	0	0	0	0	0	0
BnaA06G0352100ZS	BnaA.SMP.c	0	0	0	0	0	0	0	0	0.12	0.53	0.13	0	0.04	0	0	0	0	0	0	0	0.06	0	0	0	0	0.04	0	0	0.02	0	0	0	0	0	0	0	0	0	0	0	0	0	0	0.05	0.04	0.17	0	0.08
Bnascaffold0026G0052300ZS	BnaRandom.SMP.a	0	0	0	0	0	0	0	0	0	0	0	0	0	0	0	0	0	0	0	0	0	0	0	0	0	0	0	0	0	0	0	0	0	0	0	0	0	0	0	0	0	0	0	0	0	0	0	0
BnaA02G0370300ZS	BnaA.SMP.d	0	0	0	0.13	0	0.08	0.03	0.13	1.04	0.92	0.27	0.2	0.07	0.33	0.06	0.11	0.37	0.39	0	0	0.02	0	0.15	0.37	0.62	0.61	0.05	0.09	0.07	0	0.02	0.13	0.2	0.19	0.04	0.02	0.1	0.14	0	0.07	0	0	0.17	0.05	0.05	0.21	0.13	0.27
BnaC02G0496200ZS	BnaC.SMP.c	0	0	0	0	0	0	0	0	0	0	0	0	0	0	0	0	0	0	0.03	0	0	0	0	0	0.04	0	0	0	0	0	0	0	0	0.04	0	0	0	0	0	0	0	0	0	0	0	0	0	0
BnaA03G0372400ZS	BnaA.SMP.e	0	0	0	0	0	0	0	0	0	0.1	0	0	0	0	0	0.04	0	0	0	0	0.03	0.02	0	0	0	0	0	0	0	0	0	0	0	0	0	0	0	0	0	0	0	0.02	0	0	0	0	0	0
BnaC05G0356800ZS	BnaC.SMP.d	0	0	0	0	0	0.04	0	0	0.06	0	0.07	0.39	0	0.03	0	0	0	0	0.02	0	0	0.03	0	0	0	0	0.47	0	0.03	0	0	0.07	0.17	0	0	0.01	0	0	0	0	0	0	0.02	0.02	0	0	0.12	0.23
BnaA05G0335500ZS	BnaA.SMP.f	0	0	0	0.02	0	0	0	0	0.2	0.11	0.8	8.7	2.22	3.39	5.54	0	0.06	0.14	0.02	0	0	0.11	0.96	1.6	0.93	0.91	1.37	0.48	0.3	0.2	0.03	0.39	0.79	0.16	0.19	0.34	0.15	0.03	0.13	0	0	0	0	0.03	0.05	0.12	1.59	3.12
BnaC05G0357500ZS	BnaC.SMP.e	0.04	0	0.03	0.16	0	0.04	0	0.23	0.1	0	0.05	0.95	0.08	0.12	0.12	0.04	0.06	0.07	0	0.05	0.02	0.01	0.09	0.03	0.06	0.4	0	0.37	0.32	0.16	0.17	0.17	0.26	0.18	0	0.11	0	0.04	0	0	0.06	0	0.13	0	0	0	0.36	0.47
Bnascaffold0327G0000500ZS	BnaRandom.SMP.b	0	0	0	0.08	0	0.06	0	0.15	0.09	0.03	0	1	0.22	0.12	0.24	0	0	0	0	0.07	0	0.01	0	0	0	0.13	0	0.12	0.3	0	0.15	0.1	0.22	0	0	0	0	0.04	0	0	0	0.07	0.12	0	0	0	0.28	0.46
BnaA02G0140100ZS	BnaA.SMP.g	0	0	0	0	0	0	0	0	0	0	0	0	0	0	0	0	0	0	0.23	0	0	0	0	0	0	0	0.08	0	0	0	0	0	0	0	0	0	0	0.03	0	0.03	0	0	0	0	0	0	0	0
BnaA03G0131100ZS	BnaA.SMP.h	0	0	0	0	0	0	0	0	0	0	0	0.09	0	0.05	0	0	0	0	0	0.15	0	0	0	0	0	0	0	0.03	0	0	0	0	0	0	0	0	0	0.07	0	0	0	0	0	0	0	0	0	0
Table S3: RNA-seq data of expression levels of BnaLEAs under different plant hormone treatments in leaves
B.napus gene	Brassica Gene name	control_0h_leaf	control_05h_leaf	control_1h_leaf	control_3h_leaf	control_6h_leaf	IAA_05h_leaf	IAA_1h_leaf	IAA_3h_leaf	IAA_6h_leaf	ACC_05h_leaf	ACC_1h_leaf	ACC_3h_leaf	ACC_6h_leaf	GA_05h_leaf	GA_1h_leaf	GA_3h_leaf	GA_6h_leaf	ABA_05h_leaf	ABA_1h_leaf	ABA_3h_leaf	ABA_6h_leaf	TZ_05h_leaf	TZ_1h_leaf	TZ_3h_leaf	TZ_6h_leaf	JA_05h_leaf	JA_1h_leaf	JA_3h_leaf	JA_6h_leaf	BL_05h_leaf	BL_1h_leaf	BL_3h_leaf	BL_6h_leaf
BnaA08G0073600ZS	BnaA.LEA1.a	0	0	0	0	0	0	0	0	0	0	0	0	0	0	0.03	0	0	0	0	0.08	0.24	0	0	0	0	0	0	0.02	0	0	0	0	0
BnaC08G0104100ZS	BnaC.LEA1.a	0	0	0	0	0	0	0	0	0	0	0	0.01	0.01	0	0	0	0.04	0.07	0.05	2.04	4.87	0	0	0.16	0	0	0	0.01	0.02	0.14	0	0.04	0.02
BnaC08G0084500ZS	BnaC.LEA1.b	0	0	0	0	0	0	0	0	0	0	0	0.01	0.01	0	0	0	0.04	0.07	0.05	1.99	4.69	0	0	0.14	0	0	0	0.01	0.02	0.1	0	0.04	0.02
BnaA05G0093500ZS	BnaA.LEA1.b	0	0	0.08	0	0	0.13	0.17	0	0	0.07	0.09	0	0	0.03	0	0.09	0	0	0.07	0.11	0	0.05	0	0	0	0	0.14	0	0	0.13	0.14	0	0.05
BnaC04G0112000ZS	BnaC.LEA1.c	0	0	0	0	0	0	0	0	0	0	0	0	0	0	0	0	0	0	0	0	0	0.04	0	0	0	0	0.09	0	0	0	0	0	0
BnaC05G0285600ZS	BnaC.LEA1.d	0	0	0	0.19	0	0	0	0.14	0.06	0.22	0	0.15	0.05	0.16	0	0	0.17	0	0.13	0.36	0.19	0.05	0.08	0	0	1.23	3.75	3.34	13.8	0	0.09	0.16	0.29
BnaA09G0390300ZS	BnaA.LEA1.c	0	0	0	0	0	0	0	0	0	0.1	0	0.03	0.05	0	0	0	0.03	0	0.11	0.23	0.45	0.17	0.03	0	0	0.42	1.89	0.63	3.98	0.09	0.08	0.07	0
BnaA08G0095700ZS	BnaA.LEA1.d	0	0	0	0	0	0	0	0	0	0	0	0	0	0	0	0	0	0	0	0	0	0	0	0	0	0	0	0.01	0	0	0	0	0
BnaC09G0580800ZS	BnaC.LEA1.e	0.03	0	0	0	0.05	0.05	0	0.02	0.03	0.13	0.03	0	0	0.12	0.15	0.01	0	0.36	0.99	8.93	6.44	0.05	0.12	0.06	0	0.27	0.12	0.21	0.17	0.14	0.02	0.05	0
BnaC03G0253900ZS	BnaC.LEA2.a	15.85	26.76	21.86	14.13	19.22	21.55	27.18	21.9	20.28	25.49	38.08	17.84	17.68	15.84	23.84	11.01	13.81	14.88	24.63	14.78	15.79	18.22	18.96	9.67	13.05	20.26	19.5	8.36	5.97	30.07	30.03	19.31	22
BnaC04G0018800ZS	BnaC.LEA2.b	0	0	0	0	0	0	0	0	0	0	0	0	0	0	0	0	0	0	0	0	0	0	0	0	0	0	0	0	0	0	0	0	0
BnaA05G0018300ZS	BnaA.LEA2.a	0	0	0	0	0	0	0	0	0	0	0	0	0	0	0	0	0	0	0	0	0	0	0	0	0	0	0	0	0	0	0	0	0
BnaC03G0000500ZS	BnaC.LEA2.c	6.83	22.32	22.63	5.96	10.9	17.99	54.75	21.7	12.99	54.81	118.73	10.76	8.68	15.69	57.78	16.94	12.81	18.8	88.57	30.96	60.68	29.04	38.65	9.9	19.19	37.74	26.4	15.17	11.58	51.04	31.86	8.58	7.97
BnaA07G0053100ZS	BnaA.LEA2.b	2.8	10.78	14.39	3.75	11.68	6.8	34.76	16.14	4.31	24.18	88.78	10.44	1.83	7.31	40.21	10.32	10.82	9.49	62.64	18.37	23.69	14.72	29.2	9.56	8.67	12.98	13.58	9.67	6.13	22.85	18.45	5.22	3.71
BnaA04G0291600ZS	BnaA.LEA2.c	30.89	32.89	26.74	17.76	23.58	23.55	27.96	28.38	24.52	28.76	31.21	22.94	26.56	18.32	32.42	20.15	29	28.63	34.13	18.15	27.86	26.85	25.62	22.39	37.59	34.69	31.95	35.09	32.39	32.02	30.13	30.87	23.38
BnaC04G0609800ZS	BnaC.LEA2.d	35.39	35.88	39.37	22.92	31.92	27.83	36.42	37.01	37.57	32.71	33.31	27.3	34.29	24.17	39.44	26.35	38.91	28.68	39.78	28.92	51.68	32.46	33.25	27.64	58.86	39.09	33.38	32.41	46.21	39.2	34.52	30.8	27.98
BnaC03G0262500ZS	BnaC.LEA2.e	0	0	0	0	0	0	0	0	0	0	0	0	0	0	0	0	0	0	0	0	0	0	0	0	0	0	0	0	0	0	0	0	0
BnaA03G0223400ZS	BnaA.LEA2.d	0	0	0	0	0	0	0	0	0	0	0	0	0	0	0	0	0	0	0	0	0	0	0	0	0	0	0	0	0	0	0	0	0
BnaC04G0331000ZS	BnaC.LEA3.a	0	0	0	0	0	0	0	0	0	0	0	0	0	0	0	0	0	0	0	0	0	0	0	0.02	0	0	0	0	0	0	0	0	0
BnaA04G0052900ZS	BnaA.LEA3.a	0	0	0	0	0	0	0	0	0	0	0	0	0	0	0	0	0	0	0	0	0	0	0	0	0	0	0	0	0	0	0	0	0
BnaC02G0341200ZS	BnaC.LEA3.b	0	0	0	0	0	0	0	0	0.07	0	0	0	0.04	0	0	0	0.02	0	0.05	0	0	0	0	0	0	0	0	0	0	0	0	0	0
BnaA02G0253700ZS	BnaA.LEA3.b	0	0	0	0	0	0	0.11	0	0	0	0	0	0	0	0	0	0	0	0.03	0	0	0	0	0	0	0.03	0	0	0	0	0	0	0
BnaA09G0025200ZS	BnaA.LEA3.c	0.15	0	0	0	0	0.08	0	0	0	0	0.02	0	0	0	0.1	0	0	0.02	0	0	0	0	0	0.02	0	0.62	0.66	0	0	0.07	0	0	0
BnaC09G0009900ZS	BnaC.LEA3.c	0	0	0	0	0	0	0	0	0	0	0	0	0	0	0	0	0	0	0	0	0	0	0	0	0	0	0	0	0	0	0	0	0
BnaA10G0014000ZS	BnaA.LEA3.d	28.96	28.53	23.14	60.41	135.16	15.53	29	72.06	154.05	30.44	35.38	63.26	195.72	55.79	82.32	152.01	160.6	49.01	63.42	25.14	22.09	36.97	46.33	47.16	0	35.38	15.31	6.14	13.91	55.64	24.69	67.24	114.03
BnaC05G0015900ZS	BnaC.LEA3.d	319.18	637.84	512.18	837.26	1771.38	231.18	543.41	905.27	1402.27	521.77	665.15	991.06	1991.09	776.79	1263.81	1519.66	1881.87	824.07	1228.57	486.68	397.86	559.67	590.38	588.2	0	520.98	210.54	150.06	111.23	700.48	410.69	1252.88	1493.18
BnaC03G0326000ZS	BnaC.LEA3.e	7.83	12.65	4.19	1	1.82	4.13	4.79	4.47	2.52	6.3	2.89	2.06	3.72	3.54	2.78	1.18	4.52	10.22	10.27	3.08	1.09	10.39	15.79	6.43	0	15.91	22.59	0.4	3.9	21.99	9.39	14.1	2.62
BnaA03G0271300ZS	BnaA.LEA3.e	12.77	15.96	2.97	2.32	1.9	2.71	5.18	3.21	1.27	5.97	3.69	1.65	9.02	2.86	2.76	0.72	5.81	11	8.45	3.12	1.21	10.78	14.03	4.83	0	20.32	28.84	0.38	2.6	22.62	10.18	12.92	3.67
BnaA09G0116500ZS	BnaA.LEA3.f	0.01	0.01	0.03	0	0.01	0	0	0.01	0.05	0	0	0	0	0.01	0	0	0	0.03	0	0.02	0.01	0.04	0.01	0.01	0	0	0	0	0	0	0.01	0.01	0
BnaC01G0243100ZS	BnaC.LEA3.f	0	0	0	0	0	0	0	0	0	0	0	0	0	0	0.03	0	0	0	0	0.04	0	0	0	0.04	0	0	0	0	0	0	0	0	0
BnaA01G0192300ZS	BnaC.LEA3.g	0	0.19	0.15	0	0	0	0	0	0.08	0	0.21	0.12	0.1	0.21	0	0.11	0.07	0.32	0.06	0.17	0.26	0.45	1.04	0.75	0	0	0.2	0.12	0.39	1.5	0.31	1.42	0
BnaC04G0588700ZS	BnaC.LEA4-1.a	0	0	0	0	0	0	0	0	0	0	0	0	0.01	0	0	0	0	0	0	0	0	0	0	0.01	0	0	0.02	0	0	0.01	0	0.01	0
BnaC07G0285700ZS	BnaC.LEA4-1.b	0	0	0	0	0	0	0	0	0	0	0	0	0	0	0	0	0	0	0	0	0	0	0	0	0	0	0	0	0	0	0	0	0
BnaA06G0398300ZS	BnaA.LEA4-1.a	0	0	0	0	0	0	0	0	0	0	0	0	0	0	0	0	0	0	0.02	0	0	0	0	0	0	0	0.04	0	0	0	0	0	0
BnaA02G0328600ZS	BnaA.LEA4-1.b	0.08	0	0.06	0	0	0.33	0.12	0	0.05	0.05	0.02	0.07	0	0.06	0.07	0.13	0.08	0.13	0.03	0.12	0.09	0.19	0.11	0.1	0	0.07	0.09	0.18	0.04	0.16	0.08	0.04	0.01
BnaC02G0443700ZS	BnaC.LEA4-1.c	0	0	0	0	0	0	0.03	0.07	0.06	0	0	0	0.01	0	0.02	0	0.03	0	0.01	0	0	0.03	0	0	0	0	0	0	0	0	0	0	0
BnaC08G0137500ZS	BnaC.LEA4-2.a	0.1	0	0	0	0	0.13	0	0	0	0.11	0.07	0	0	0	0	0	0	0.07	0.05	0	0	0.12	0	0	0	0	0	0	0.08	0	0	0.11	0
BnaA04G0271300ZS	BnaA.LEA4-2.a	0	0	0	0	0	0	0.04	0	0	0	0	0	0	0	0	0	0.01	0.11	0	0.01	0.01	0.02	0.01	0.03	0	0	0	0	0	0.01	0.01	0	0
BnaC04G0099300ZS	BnaC.LEA4-2.b	0	0	0	0	0	0	0	0.02	0	0	0	0	0	0	0.02	0	0	0	0.02	0.01	0.03	0.02	0	0.01	0	0	0	0	0	0	0	0	0.03
BnaC04G0551200ZS	BnaC.LEA4-3.a	0	0	0	0	0	0	0	0	0	0	0	0	0	0	0	0	0	0	0	0.14	0.17	0	0	0	0	0	0	0	0	0	0	0	0
BnaA04G0235800ZS	BnaA.LEA4-3.a	0	0	0	0	0	0	0	0	0	0	0	0	0	0	0	0	0	0	0	0.11	0.08	0	0	0.01	0	0	0	0	0	0	0	0	0
BnaA04G0069100ZS	BnaA.LEA4-3.b	0	0	0	0	0	0	0	0	0	0	0	0	0	0	0	0	0	0	0	0.09	0.25	0	0.01	0.04	0	0	0	0	0	0.01	0	0.01	0
BnaC04G0339800ZS	BnaC.LEA4-3.b	0	0	0	0	0	0.03	0	0	0.02	0.02	0	0.01	0	0	0	0.01	0	0	0	0.05	0.22	0	0	0.1	0	0	0	0	0.02	0.02	0	0.02	0
BnaC09G0225000ZS	BnaC.LEA4-4.a	0	0	0	0	0	0	0	0	0	0	0	0	0	0	0.04	0.03	0	0.06	0	0.15	0.55	0	0	0	0	0	0	0	0.17	0.03	0	0	0.02
BnaA02G0287200ZS	BnaA.LEA4-4.a	2.31	2.93	2.13	1.28	1.4	2.75	3.26	2.46	1.63	3.43	4.67	2.91	0.85	0.96	2.84	1.27	1.39	1.46	2.1	3.08	3.93	1.68	1.61	0.59	0.52	2.09	4.29	4	6.37	2.83	2.3	2.44	2.68
BnaA09G0195200ZS	BnaA.LEA4-4.b	0.5	1	0.54	0.21	0.1	0.65	0.6	0.44	0.14	0.98	0.99	0.47	0.27	0.26	0.79	0.43	0.26	0.5	0.61	0.78	3.59	0.65	0.34	0.18	0.17	0.27	0.45	0.21	0.41	0.32	0.37	0.18	0.29
BnaC01G0136700ZS	BnaC.LEA4-5.a	0	0	0	0	0	0	0	0	0	0	0	0	0	0	0	0	0	0	0	0	0	0	0	0	0	0	0	0	0	0	0	0	0
BnaA01G0112200ZS	BnaA.LEA4-5.a	0	0	0	0	0	0	0	0	0	0	0	0	0	0	0.02	0	0	0	0	0	0	0	0	0	0	0	0	0	0	0	0	0	0
BnaA08G0123100ZS	BnaA.LEA4-5.b	0	0	0	0	0	0	0	0	0	0	0	0	0	0	0	0	0	0	0	0	0	0	0	0	0	0	0	0	0	0	0	0	0
BnaC03G0724800ZS	BnaC.LEA4-5.b	0	0	0	0	0	0	0	0	0	0	0	0	0	0	0	0	0	0	0	0	0	0	0	0	0	0	0	0	0	0	0	0	0
BnaC02G0390600ZS	BnaC.LEA4-5.c	1.3	3.52	2.24	1.94	0.83	1.27	3.49	3.13	1.58	2.93	4.78	2.6	1.99	1.29	3.3	1.63	1.07	2.12	3.16	4.94	8.54	2.51	1.63	0.76	1.49	2.66	3.83	4.01	5.03	2.88	2.26	1.36	1.61
BnaC03G0500300ZS	BnaC.LEA4-6.a	0.06	0.11	0.12	0	0	0	0	0	0.01	0	0.06	0	0.02	0	0.01	0	0	0.01	0.02	0	0	0.02	0.04	0.01	0	0.06	0.02	0	0	0.04	0.05	0	0
BnaA03G0349800ZS	BnaA.LEA4-6.a	0	0	0	0.04	0	0.04	0	0	0.01	0	0	0	0	0	0	0.02	0.03	0	0	0	0	0	0	0	0	0	0	0	0	0	0	0	0
BnaC05G0427600ZS	BnaC.LEA4-6.b	0.04	0	0.1	0	0.04	0	0.03	0.08	0	0.04	0.01	0	0	0.04	0.03	0.01	0.02	0.04	0.19	1.11	1.32	0.01	0.02	0.06	0	0.08	0.05	0.08	0.07	0.05	0	0	0.03
BnaA05G0383800ZS	BnaA.LEA4-6.b	0.01	0.02	0	0.02	0.02	0	0.13	0.04	0	0.11	0.02	0.01	0.02	0.04	0.05	0	0.03	0.29	1.05	7.67	8.55	0.09	0.06	0.04	0	0.22	0.07	0.04	0.13	0.13	0.05	0.01	0.02
BnaA08G0183000ZS	BnaA.LEA4-7.a	0	0	0	0.02	0	0	0	0.01	0	0	0	0	0.01	0	0.01	0	0	0.01	0	0	0	0	0	0	0	0	0	0	0	0	0	0	0
BnaC03G0694100ZS	BnaC.LEA4-7.a	0	0	0	0	0	0	0	0	0	0	0	0	0	0	0	0	0	0	0	0	0.03	0	0	0	0	0	0	0	0	0.01	0	0	0
BnaC09G0120300ZS	BnaC.LEA4-7.b	0	0	0	0	0	0	0	0	0	0	0	0	0	0	0	0	0	0	0	0	0	0	0	0	0	0	0	0	0	0	0	0	0
BnaA07G0020200ZS	BnaA.LEA4-7.b	0	0	0	0	0	0	0	0	0	0	0	0	0	0	0	0	0	0	0	0	0	0	0	0	0	0	0	0	0	0	0	0	0
BnaC07G0040900ZS	BnaC.LEA4-7.c	0	0	0	0	0	0	0	0	0	0	0	0	0	0	0.02	0	0	0	0	0	0	0	0	0	0	0	0	0	0	0	0	0	0
BnaA05G0396800ZS	BnaA.LEA4-8.a	0.25	0.18	0.14	0.23	0.34	0.37	0.07	0.22	0.42	0.17	0.13	0.12	0.25	0.37	0.14	0.28	0.27	0.51	0.31	2.23	1.15	0.09	0.19	0.14	0	0.31	0.05	0.07	0.05	0.3	0.15	0.32	0.24
BnaC05G0444500ZS	BnaC.LEA4-8.a	0	0	0.04	0	0	0	0	0	0.05	0.02	0	0	0	0	0	0	0	0.09	0.26	2.6	1.67	0	0	0.04	0	0	0.02	0	0	0.02	0	0	0
BnaC01G0429100ZS	BnaC.LEA4-8.b	0	0	0.05	0	0.04	0	0	0	0	0	0	0	0	0	0	0	0	0	0	0	0	0.02	0	0	0	0	0	0	0	0	0	0	0
BnaA01G0346800ZS	BnaA.LEA4-8.b	0	0	0	0	0	0	0	0.03	0	0	0	0	0	0	0	0	0	0	0.02	0	0	0	0.04	0	0	0	0	0	0	0	0	0	0
BnaC03G0152500ZS	BnaC.LEA4-9.a	0	0	0	0	0	0	0	0	0	0	0	0	0	0	0	0	0	0	0	0	0	0	0	0	0	0	0	0	0	0	0	0	0
BnaA03G0206700ZS	BnaA.LEA4-10.a	1.69	1.19	7.19	38.52	13.94	4.14	7.6	16.57	52.09	1.56	7.02	60.91	25.55	5.36	5.3	18.69	5.85	7.28	9.69	60	11.05	3.89	6.57	19.85	0	2.56	1.56	24.57	6.93	4.81	5.71	9.3	11.71
BnaC03G0243700ZS	BnaC.LEA4-10.a	10.46	16.27	14.76	53.91	22.82	11.1	28.2	90.21	116.44	10.69	34.67	95.09	95.12	8.62	30.19	51.49	9.04	8.9	19.36	57.67	28.23	10.86	10.19	23.31	0	7.25	8.14	28.7	17.36	9.34	6.63	24.24	36.21
BnaA03G0206900ZS	BnaA.LEA4-10.b	2.45	4.27	3.21	21.53	6.3	4.59	7.03	38.67	52.01	3.17	12.28	40.92	46.61	2.9	10.35	22.63	3.38	3.92	7.39	33.92	14.22	3.29	3.14	11.19	0	3.11	0.64	9.37	5.76	3.3	2.36	11.78	18.91
BnaA08G0017500ZS	BnaA.LEA4-11.a	0.08	0	0	0	0	0	0	0.02	0.09	0.02	0	0.03	0	0	0	0.03	0	0	0.06	0	0	0	0	0	0	0	0.01	0	0	0	0	0	0
BnaC03G0454800ZS	BnaC.LEA4-11.a	0	0	0	0	0	0	0	0	0	0	0	0	0	0.04	0	0	0.01	0	0	0	0	0	0	0	0	0	0	0	0	0	0	0	0
BnaC04G0361300ZS	BnaC.LEA4-11.b	0	0	0	0	0	0	0	0	0	0	0	0	0	0	0	0	0	0	0	0	0	0	0	0	0	0	0	0.02	0	0	0	0	0
BnaA04G0076200ZS	BnaA.LEA4-11.b	0	0	0	0	0	0	0	0	0	0	0	0	0	0.04	0	0	0	0	0	0	0	0	0	0	0	0	0	0	0	0	0	0	0
BnaC08G0071800ZS	BnaC.LEA4-11.c	0	0	0	0	0	0	0	0	0	0	0	0	0	0	0	0	0	0	0	0	0	0	0	0	0	0	0	0	0	0	0	0	0
BnaA08G0053700ZS	BnaA.LEA4-11.c	0	0	0	0	0	0	0	0	0	0	0	0.05	0	0	0	0	0	0	0.05	0	0	0	0.03	0.1	0	0	0	0	0	0	0	0	0
BnaA02G0197300ZS	BnaA.LEA4-11.d	0.03	0	0	0	0	0	0	0	0	0	0	0.03	0	0	0	0	0.01	0	0	0.23	0.08	0.01	0	0	0	0.04	0	0	0	0.01	0	0	0
BnaC02G0262300ZS	BnaC.LEA4-11.d	0.07	0.05	0	0	0	0	0.01	0	0.01	0.06	0.04	0.07	0.06	0.05	0.02	0.03	0.02	0.12	0.14	0.29	0.16	0.04	0.06	0.02	0	0.02	0.05	0.04	0.02	0.03	0.07	0.04	0.01
BnaC03G0463500ZS	BnaC.LEA4-11.e	0	0	0	0	0	0	0	0	0	0	0	0	0	0	0	0	0	0	0	0	0	0	0	0	0	0	0	0	0	0	0	0	0
BnaC07G0105500ZS	BnaC.LEA4-11.f	0	0	0	0	0	0	0	0	0	0	0	0	0	0	0	0	0	0	0	0	0	0	0	0	0	0	0	0	0	0	0	0	0
BnaA07G0070300ZS	BnaA.LEA4-11.e	0	0	0	0	0	0	0	0	0	0	0	0	0	0	0	0	0	0	0	0	0	0	0	0	0	0	0	0	0	0	0	0	0
BnaA03G0378400ZS	BnaA.LEA4-11.f	0	0	0	0	0	0	0	0	0	0	0	0	0	0	0	0	0	0	0	0	0	0	0	0	0	0	0	0	0	0	0	0	0
BnaA08G0055700ZS	BnaA.LEA4-12.a	0.03	0	0	0	0	0	0	0	0.6	0	0	0	0.04	0	0	0.03	0	0	0.1	0.04	0	0	0	0	0	0	0	0.03	0	0	0.09	0	0.05
BnaC08G0077800ZS	BnaC.LEA4-12.a	0.36	0.25	0	0	0	0.18	0	0.09	0.32	0.17	0.11	0.06	0.17	0.03	0.08	0	0	0.04	0	0.03	0	0	0	0.11	0.07	0.13	0.24	0	0	0.37	0.06	0	0
BnaA05G0023300ZS	BnaA.LEA4-13.a	0	0	0	0	0	0	0	0	0	0	0	0	0	0	0	0	0	0	0	0	0	0	0	0.02	0	0	0	0	0	0	0	0	0
BnaC04G0025200ZS	BnaC.LEA4-13.a	0	0	0	0	0	0	0	0	0	0	0	0	0	0	0	0	0	0	0	0	0	0	0	0	0	0	0	0	0.05	0	0	0	0
BnaA05G0023400ZS	BnaA.LEA4-13.b	0	0	0	0	0	0	0	0	0	0	0	0	0	0	0	0	0	0.01	0	0	0	0	0.01	0	0	0	0	0	0	0	0	0	0
BnaC03G0238300ZS	BnaC.LEA4-13.b	0	0	0	0	0	0	0	0	0	0	0	0	0	0	0	0	0	0	0	0	0	0	0	0.03	0	0	0	0	0	0	0	0	0
BnaA04G0263800ZS	BnaA.LEA4-13.c	0.08	0	0	0	0.17	0	0	0.02	0	0	0	0	0	0	0	0	0	0	0	0	0	0	0.08	0.39	0	0	0	0	0	0	0.02	0	0
BnaA03G0215400ZS	BnaA.LEA4-14.a	27.13	27.5	26.94	34.95	43.06	24.75	27.44	44.84	51.4	25.65	35.66	43.21	45.52	23.32	31.36	30.83	34.45	24.44	27.92	34.24	40.82	26.88	26.81	22.43	31.46	31.28	27.81	31.36	17.09	31.15	35.56	44.03	53.5
BnaC04G0598200ZS	BnaC.LEA4-14.a	149.61	177.9	184.77	132.02	83.58	206.83	193.75	136.81	102.29	188.69	194.54	141.4	96.4	186.28	194.64	131.98	95.85	166.92	168.23	147.26	136.97	125.07	117.21	98.67	71.92	157.42	166.55	121.93	115.38	173.5	174.59	96.24	70.35
BnaA04G0280100ZS	BnaA.LEA4-14.b	111.26	121.1	113.15	90.28	65.48	122.64	124.49	97.79	78.56	129.09	137.49	94.27	71.78	128.68	140.69	94.16	84.66	112.15	119.56	110.77	95.18	89.19	84.11	80.98	57.47	115.85	111.9	89.77	87.96	129.82	121.1	73.19	61.08
BnaA03G0287800ZS	BnaA.LEA4-14.c	0	0	0	0	0	0	0	0.08	0	0	0.06	0	0	0	0	0.2	0.13	0.71	0.16	4.84	17.06	0.05	0	0.14	0	0	0	0.7	0	0	0	0	0
BnaC03G0345800ZS	BnaC.LEA4-14.b	0	0	0	0	0	0	0	0	0.2	0	0	0	0	0	0	0	0	0.17	0.33	5.32	11.63	0	0	0.06	0	0.19	0.06	0.82	0.42	0.07	0	0	0
BnaC01G0503200ZS	BnaC.LEA4-14.c	0	0	0	0	0	0	0	0	0	0	0	0	0	0	0	0	0	0	0	0	0	0	0	0	0	0	0	0	0	0	0	0	0
BnaA01G0415100ZS	BnaA.LEA4-14.d	0	0	0	0	0	0	0	0	0	0	0.05	0	0.14	0	0	0	0	0	0	0	0	0	0	0	0	0	0	0	0	0	0	0	0
BnaA01G0415200ZS	BnaA.LEA4-14.e	0	0	0	0	0	0	0	0	0	0	0	0	0	0	0	0	0	0	0	0	0	0	0	0	0	0	0	0	0	0	0	0	0
BnaC01G0500100ZS	BnaC.LEA4-14.d	0	0	0	0	0	0	0	0	0	0	0	0	0	0	0	0	0	0	0	0	0	0	0	0	0	0	0	0	0	0	0	0	0
BnaA04G0251400ZS	BnaA.LEA5.a	0	0	0	0	0	0	0	0	0	0	0	0	0	0	0	0	0	0	0	0	0	0	0	0	0	0	0	0	0	0	0	0	0
BnaC03G0230800ZS	BnaC.LEA5.a	0	0.04	0	0	0	0	0	0	0	0	0	0	0	0	0	0	0.08	0	0	0	0	0	0	0	0	0	0	0	0	0	0	0	0
BnaC04G0066000ZS	BnaC.LEA5.b	0	0	0.15	0.09	0.1	0	0	0	0.29	0	0	0	0.1	0	0	0.05	0.06	0	0	0.22	0.89	0.09	0	0.1	0	0	0	0	0	0.23	0.39	0	0
BnaA05G0060000ZS	BnaA.LEA5.b	0	0	0	0	0	0	0	0	0	0	0	0	0	0	0	0.05	0	0	0	0	0	0.1	0	0	0	0	0	0	0	0	0	0	0
BnaA03G0197000ZS	BnaA.LEA5.c	0	0	0	0	0	0	0	0	0	0	0	0	0	0	0	0	0	0	0	0	0	0	0	0	0	0	0	0	0	0	0	0	0
BnaC08G0439700ZS	BnaC.LEA6.a	3.21	2.84	3.88	3.23	3.6	3.73	8.28	5.82	6.16	4.54	7.88	4.16	3.43	2.55	6.57	3.33	5.99	4.23	8.71	6.98	4.33	6.52	9.63	8.87	0	3.51	3.08	3.63	2.66	7.03	5.98	5.71	4.56
BnaA09G0588200ZS	BnaA.LEA6.a	5.31	12.11	18.2	6.32	6.23	17.4	38.16	14.62	6.98	21.83	53.04	14.82	3.06	11.02	25.41	7.89	5.87	13.78	40.48	15.49	7.5	27.35	35.46	16.17	0	13.55	15.96	12.68	6	30.71	22.84	8.2	5.73
BnaA04G0216700ZS	BnaA.LEA6.b	0	0	0	0	0	0	0	0	0	0	0	0	0	0	0	0	0	0	0	0	0	0	0	0	0	0	0	0	0	0	0	0	0
BnaC03G0188900ZS	BnaC.LEA6.b	0	0	0	0	0	0	0	0	0	0	0	0	0	0	0	0	0	0	0	0	0	0	0	0	0	0	0	0	0	0	0	0	0
BnaA03G0162400ZS	BnaA.LEA6.c	0	0	0	0.12	0	0	0	0	0	0	0	0	0	0	0	0	0	0	0	0	0	0	0	0	0	0	0	0	0	0	0	0	0
BnaC03G0476000ZS	BnaC.LEA6.d	0	0.05	0	0	0	0	0	0	0	0	0	0	0	0	0	0	0	0	0	0	0	0	0	0	0	0	0	0	0	0	0	0	0
BnaC04G0527900ZS	BnaC.LEA6.e	0.56	0.23	0	0	0.34	0	0	0.18	0.06	0	0.05	0.03	0.49	0.07	0.13	0	0.19	0.14	0.16	0.05	0.68	0.06	0.38	0	0	0.1	0.12	0	0	0.28	0.16	0.52	0.13
BnaC01G0004000ZS	BnaC.DHN-1.a	0	0.05	0	0	0	0	0	0.03	0.09	0	0	0	0.08	0	0	0.09	0	0	0	0.03	0	0	0	0	0	0	0	0	0.05	0	0	0	0
BnaA01G0004000ZS	BnaA.DHN-1.a	0.08	0.09	0.16	0	0.08	0	0	0.07	0	0	0.13	0.11	0.04	0	0.06	0.04	0	0.1	0.06	0.07	0.1	0.06	0.06	0	0	0.18	0	0	0	0.03	0.08	0.03	0.04
BnaC03G0475000ZS	BnaC.DHN-2.a	142.22	130.16	122.04	168.58	293.36	97.46	122.27	202.58	327.87	160.08	193.72	214.74	306.9	97.32	177.89	169.12	292.39	113.93	164.52	183.91	355.91	145.56	140.06	206.63	0	119.09	91.38	179.96	231.66	134.21	129.14	203.21	356.11
BnaA03G0385000ZS	BnaA.DHN-2.a	185.18	145.03	115.58	130.85	222.99	99.52	106.48	176.11	271.77	169.26	154.77	164.48	229.47	110.71	159.63	133.46	238.22	136.18	158.51	197.1	305.1	157.02	154.17	180.77	0	139.78	98.33	162.07	186.45	153.26	117.16	195.07	271.74
BnaA08G0052700ZS	BnaA.DHN-3.a	0	0	0.03	0	0.04	0	0	0	0	0.14	0.11	0.03	0.02	0	0.04	0.01	0	0.07	0	0.02	0.05	0	0	0.02	0	0.02	0	0	0	0.17	0	0.03	0
BnaC08G0069000ZS	BnaC.DHN-3.a	0.03	0	0	0	0	0	0	0	0	0	0	0	0	0	0	0	0	0	0	0	0	0.03	0.04	0	0	0.06	0	0	0	0.08	0	0.08	0
Bnascaffold0026G0053000ZS	BnaRandom.DHN-3.a	41.49	113.22	110.37	50.68	75.53	77.13	174.83	112.55	115.92	106.17	282.53	94.65	90.5	60.74	190.66	75.54	96.54	63.04	233.9	149.46	165.07	80.32	88.66	68.5	0	72.75	58.88	43.37	12.72	109.05	101.75	93.46	184.83
BnaC05G0174300ZS	BnaC.DHN-3.b	379.53	504.78	576.57	205.14	259.95	432.33	884.71	411.31	363.76	560.9	1489.85	330.64	310.04	335.72	861.18	308.01	320.59	327.68	817.2	1016.48	1066.5	378.03	413.35	269.54	0	329.18	259.98	195.64	96.22	461.14	469.11	248.27	292.95
BnaA06G0143800ZS	BnaA.DHN-3.b	300.58	451.22	478.74	194.4	131.31	427.19	662.06	305.11	200.77	474.7	1080.5	254.8	134.57	303.57	638.65	226.9	157.47	246.67	552.07	430.04	451.13	354.31	335.9	168.55	0	313.49	259.97	120.26	52.05	444.59	427.94	206.35	189.33
BnaA07G0133000ZS	BnaA.DHN-3.c	109.21	194.13	220.11	131.15	175.72	135.06	319.56	254.63	219.65	214.36	587.82	176.23	169.24	107.9	347.29	141.99	172.79	119.55	406.13	286.23	354.23	149.48	175.23	139.11	0	135.67	103.22	90.35	36.85	200.81	190.6	174.79	339.3
Bnascaffold0510G0000300ZS	BnaRandom.DHN-3.b	103.59	192.11	210.27	126.98	166.63	130.41	305.74	244.79	209.51	204.86	568.77	170.25	160.33	105.37	335.47	137.51	165.37	115.35	397.38	278.86	337.99	141.55	165.26	130.4	0	130.21	103.05	87.45	34.8	193.1	180.5	166.41	322.56
BnaC07G0195200ZS	BnaC.DHN-3.d	162.01	194	162.26	130.04	148.01	125.77	241.93	247.93	168.38	189.19	560.66	207.45	147.38	124.8	369.66	170.58	156.03	166.64	358.5	231.21	227.62	165.81	186.28	171.32	0	162.76	99.41	67.17	25.05	213.02	173.69	179.73	193.53
BnaA02G0219900ZS	BnaA.DHN-4.a	321.09	443.43	455.61	183.32	198.52	309.77	699.38	499.75	261.42	461.03	1245.21	272.87	194.13	244.95	664.08	185.57	210.45	277.08	772.2	424.71	378.76	332.25	439.19	210.89	0	299.75	251.49	167.26	85.12	425.98	436.04	194.18	287.56
BnaC06G0421900ZS	BnaC.DHN-4.a	681.87	763.87	648.7	385.76	574.88	486.05	796.16	540.1	683.98	689.49	1377.53	494.87	599.29	414.1	859.52	446.78	559.87	589.05	892.31	1081.19	1104.06	626.9	551.31	382.22	0	505.88	322.78	329.44	208.5	648.99	524.1	564.41	669.06
BnaA07G0358600ZS	BnaA.DHN-4.b	549.94	660.39	607.13	335.17	456.94	425.65	802.29	564.51	630.82	630.49	1429.78	534.73	519.86	383.66	925.69	456.37	461.5	490.4	872.91	1281.04	1254.33	546.91	501.16	347.37	0	448.52	310.69	315.44	183.49	590.91	489.83	496.95	580.16
BnaA07G0244500ZS	BnaA.DHN-4.c	6.68	3.68	5.41	3.84	5.99	8.42	3.7	5.08	9.31	4.69	7.42	3.41	5.35	7.94	4.07	6	5.85	6.86	5.94	10.23	7.93	8.89	10.47	8.98	0	6.42	6.03	6.47	4.58	9.18	7.33	7.63	3.79
BnaC02G0295200ZS	BnaC.DHN-4.b	489.45	794.38	753.85	288.7	295.53	542.08	1085.87	549.06	414.08	778.25	1631.06	374.67	314.55	418.91	971.89	303.04	290.68	427.04	1004.71	741.12	689.6	597.89	637.44	248.44	0	517.88	398.06	294.19	257.36	700.91	658.25	295.93	445.12
BnaA09G0598500ZS	BnaA.DHN-5.a	0	0	0	0	0	0	0	0	0	0	0	0	0	0	0	0	0	0	0	0	0	0	0	0	0	0	0	0	0	0	0	0	0
BnaC08G0452300ZS	BnaC.DHN-5.a	0	0	0	0	0	0	0	0	0	0	0.06	0	0	0	0	0	0.07	0.03	0.03	0	0	0	0	0	0	0	0	0.03	0	0.05	0	0	0
BnaA09G0475300ZS	BnaA.DHN-6.a	0	0	0	0.06	0	0	0	0.04	0.08	0	0.03	0	0.07	0	0.03	0	0	0.04	0	0.21	0.34	0.04	0.04	0	0	0	0.05	0.12	0	0	0	0	0.04
BnaC08G0312000ZS	BnaC.DHN-6.a	0	0	0	0	0	0	0	0	0.02	0	0	0	0	0.05	0	0	0	0.06	0	0.06	0.3	0	0	0.02	0	0	0	0	0	0	0	0	0
BnaA02G0419400ZS	BnaA.DHN-7.a	0	0	0	0	0	0	0	0	0.6	0	0	0.08	0	0	0	0.2	0.38	0	0.14	0	1.29	0	0	0.07	0	0	0	0	0	0	0	0.41	0.26
BnaA09G0101100ZS	BnaA.DHN-7.b	16.56	24.16	15.58	12.28	20.82	17.95	15.33	19.78	47.11	29.36	18.96	17.52	33.29	34.33	45.39	17.03	18	49.78	65.1	309.77	1042.24	29.42	20.63	10.01	0	51.7	48.47	85.79	136.56	35.01	18.61	27.6	27.46
BnaC09G0101000ZS	BnaC.DHN-7.a	8.48	14.24	9.76	7.15	10.48	11.5	9.51	10.56	27.78	15.95	9.63	9.76	18.6	21.86	26.53	9.48	9.64	22.32	40.79	147.18	244.48	18.29	12.35	5.79	0	28.53	31.3	47.83	66.33	17.85	11.6	14.29	13.63
BnaC02G0556300ZS	BnaC.DHN-7.b	0.5	0.23	0.17	0.91	3.28	0	0.23	2.45	6.61	0.29	0.63	1.75	1.18	0.41	0.69	3.36	3.4	3.89	2.56	105.2	62.83	1.03	1.09	3.32	0	0.33	0.49	5.98	1.9	0.71	1.02	6.45	2.98
BnaC05G0018400ZS	BnaC.SMP.a	0	0	0	0	0	0	0	0	0	0	0.03	0	0	0	0	0.02	0	0	0.07	0	0.02	0	0	0	0	0	0	0	0	0.04	0	0	0
BnaA10G0016500ZS	BnaA.SMP.a	0.02	0	0	0.14	0	0	0	0	0	0	0	0	0	0	0.04	0.05	0.05	0	0	0	0	0	0	0	0	0	0	0	0	0	0.09	0	0
BnaA09G0055000ZS	BnaA.SMP.b	0	0	0	0	0	0	0	0	0	0	0	0	0	0	0	0	0	0	0	0	0	0	0	0	0	0	0	0	0	0	0	0	0
BnaC07G0341600ZS	BnaC.SMP.b	0	0	0	0	0	0	0	0	0	0	0	0	0	0	0	0	0	0	0	0	0	0	0	0	0	0	0.03	0	0	0	0	0	0
BnaA06G0352100ZS	BnaA.SMP.c	0	0	0	0	0	0	0	0	0	0	0	0	0.02	0	0	0	0	0	0	0	0	0	0	0	0	0	0	0	0	0	0	0	0
Bnascaffold0026G0052300ZS	BnaRandom.SMP.a	0	0	0	0	0	0	0	0	0	0	0	0	0	0	0	0	0	0	0	0	0	0	0	0	0	0	0	0	0	0	0	0	0
BnaA02G0370300ZS	BnaA.SMP.d	0	0	0	0	0	0	0	0	0	0	0	0	0	0.03	0	0	0	0	0	0	0	0.03	0	0	0	0	0	0	0	0	0	0	0
BnaC02G0496200ZS	BnaC.SMP.c	0	0	0	0	0	0	0	0	0	0	0	0	0	0	0	0	0	0	0	0	0	0	0	0	0	0	0	0	0	0	0	0	0
BnaA03G0372400ZS	BnaA.SMP.e	0	0.02	0	0	0	0	0	0	0	0	0	0	0	0.02	0	0	0	0.02	0	0.02	0.17	0	0	0	0	0.02	0.01	0	0	0	0	0	0
BnaC05G0356800ZS	BnaC.SMP.d	0	0	0	0	0	0.04	0	0	0	0	0	0	0	0	0	0	0	0	0	0.05	0	0	0	0	0	0	0	0	0	0	0	0	0
BnaA05G0335500ZS	BnaA.SMP.f	0	0	0	0	0	0	0	0.07	0.01	0	0.02	0	0	0	0.02	0	0.01	0.1	0	1.25	1.1	0	0.02	0.03	0	0	0	0	0.12	0	0.02	0	0.02
BnaC05G0357500ZS	BnaC.SMP.e	0	0	0	0	0	0	0	0	0.01	0	0	0	0.05	0	0	0.01	0	0	0	0.03	0	0	0	0	0	0	0	0	0	0.01	0	0	0.04
Bnascaffold0327G0000500ZS	BnaRandom.SMP.b	0	0	0	0	0	0	0	0	0	0	0	0	0.05	0	0	0.01	0	0	0	0.02	0	0	0	0	0	0	0	0	0	0.01	0	0	0.04
BnaA02G0140100ZS	BnaA.SMP.g	0	0	0	0	0	0	0	0	0	0	0.02	0	0	0	0	0	0	0	0	0	0	0	0	0	0	0	0.06	0	0	0	0	0	0
BnaA03G0131100ZS	BnaA.SMP.h	0	0	0	0	0	0	0	0	0	0	0.06	0	0	0	0	0	0	0	0	0.09	0	0	0	0	0	0	0	0	0	0	0.03	0.02	0
Table S3: RNA-seq data of expression levels of BnaLEAs under different plant hormone treatments in roots
B.napus gene	Brassica Gene name	control_0h_root	control_05h_root	control_1h_root	control_3h_root	control_6h_root	IAA_05h_root	IAA_1h_root	IAA_3h_root	IAA_6h_root	ACC_05h_root	ACC_1h_root	ACC_3h_root	ACC_6h_root	GA_05h_root	GA_1h_root	GA_3h_root	GA_6h_root	ABA_05h_root	ABA_1h_root	ABA_3h_root	ABA_6h_root	TZ_05h_root	TZ_1h_root	TZ_3h_root	TZ_6h_root	JA_05h_root	JA_1h_root	JA_3h_root	JA_6h_root	BL_05h_root	BL_1h_root	BL_3h_root	BL_6h_root
BnaA08G0073600ZS	BnaA.LEA1.a	0.1	0.09	0	4.74	0	0.02	0.02	0	0	0	0	0	0	0	0	0.04	0	0.11	0.9	2.63	0.92	0	0	0	0	0	0	0	0	0	0	0	0
BnaC08G0104100ZS	BnaC.LEA1.a	0	0	0	1.51	0	0	0	0	0	0	0	0	0	0	0	0	0.01	0	0.66	1.43	1.53	0	0	0.02	0	0	0	0.05	0	0	0	0	0
BnaC08G0084500ZS	BnaC.LEA1.b	0	0	0	1.45	0	0	0	0	0	0	0	0	0	0	0	0	0.01	0	0.66	1.39	1.47	0	0	0.02	0	0	0	0.05	0	0	0	0	0
BnaA05G0093500ZS	BnaA.LEA1.b	0.07	0.55	0.54	5.08	0.03	1.19	0.12	0	0	0.63	0.06	0	0	0.93	0	0	0	5.42	0.45	0.03	0.26	2.05	0.09	0	0	0.46	0.11	0	0.27	1.28	0.24	0	0
BnaC04G0112000ZS	BnaC.LEA1.c	0	0.04	0	0.99	0	0	0	0	0	0	0	0	0	0	0	0	0	0	0	0	0	0	0	0	0	0	0	0	0	0	0	0	0
BnaC05G0285600ZS	BnaC.LEA1.d	0	0.05	0	0.15	0	0	0	0	0	0	0	0	0.17	0	0	0	0	0	0	0	0	0	0	0	0	0.15	0.81	0.46	0.17	0.15	0	0	0
BnaA09G0390300ZS	BnaA.LEA1.c	0	0.32	0.11	1.07	0.04	0	0	0	0	0.12	0	0	0	0	0	0	0	0	0	0	0	0	0	0	0	1.28	0.09	0	0	0.06	0	0	0
BnaA08G0095700ZS	BnaA.LEA1.d	0	0	0	0	0	0	0	0.01	0	0	0	0	0	0	0	0	0	0	0	0	0	0	0	0	0	0	0	0	0	0	0	0	0
BnaC09G0580800ZS	BnaC.LEA1.e	0.15	0.13	0	11.41	0.03	0	0	0.04	0	0.02	0.01	0	1.96	0.59	0.11	3.84	2.02	21.45	205.79	1006.34	326.71	0.11	0	0	0.99	0	0	0.37	0	0	0	0	0
BnaC03G0253900ZS	BnaC.LEA2.a	38.6	34.24	36.99	48.17	42.18	35.4	33.94	43.74	30.35	40.94	52.07	57.7	42.43	37.36	33.2	37.51	42.96	31.56	29.76	9.54	14.57	31.67	33.54	60.71	42.33	23.66	14.52	17.98	16.43	31.36	35.09	42.16	40.09
BnaC04G0018800ZS	BnaC.LEA2.b	0	0.05	0.1	0.11	0.11	0	0.03	0.01	0	0.03	0.06	0.02	0	0	0.03	0	0	0	0.15	0	0	0.04	0.4	0.44	0.03	0.07	0.04	0.11	0	0	0.08	0.06	0
BnaA05G0018300ZS	BnaA.LEA2.a	0	0	0	0	0	0	0	0	0	0	0	0	0	0	0	0	0	0	0	0	0	0	0	0	0	0	0	0	0	0	0	0	0
BnaC03G0000500ZS	BnaC.LEA2.c	3.19	105.26	613.75	40.86	8.97	232.25	632.43	13.76	1.3	218.85	352.52	16.55	6.12	290.76	411.37	9.69	4.04	238.73	489.64	823.94	241.46	244.59	501.22	11.71	14.33	66.56	130.31	8.62	11.47	106.91	273.61	4.02	1.6
BnaA07G0053100ZS	BnaA.LEA2.b	4.3	156.09	959.18	88.78	15.11	372.77	1098.64	36.39	2.28	335.36	664.02	39.31	12.77	385.44	681.94	18.6	7.11	400.97	1035.57	1453.27	397.97	338.15	798.56	31.25	25.65	139.53	275.77	31.98	25.66	189.42	528.87	10.15	3.48
BnaA04G0291600ZS	BnaA.LEA2.c	78.01	102.75	199.95	181.35	143.8	106.19	152.47	117.22	105.4	136.7	162.69	143.55	117.08	109.68	111.47	102.73	103.74	89.58	103.66	84.27	93.73	158.31	260.51	227.82	160.29	122.59	129.48	106.37	111.04	108.42	128.14	106.41	108.19
BnaC04G0609800ZS	BnaC.LEA2.d	91.45	85.75	126.29	143.67	201.71	96.94	124.83	178.7	196.5	110.65	133.62	193.94	197.86	80.65	79.05	119.47	163.46	104.07	182.32	167.69	236.81	96.8	119.03	189.98	156.83	104.85	80.87	93.17	100.86	107.82	106.71	122.79	171.46
BnaC03G0262500ZS	BnaC.LEA2.e	0	0	0	0	0	0	0	0	0	0	0	0	0	0	0	0.02	0	0	0	0	0	0	0	0	0	0	0	0	0	0	0	0	0
BnaA03G0223400ZS	BnaA.LEA2.d	0	0	0	0	0.02	0	0	0	0	0	0	0	0	0	0	0.02	0	0	0	0	0	0	0	0.02	0	0	0	0	0	0	0	0	0
BnaC04G0331000ZS	BnaC.LEA3.a	2.51	2.32	0.46	0.33	0.41	1.28	0.37	0.26	0.65	1.13	0.3	0.41	1.07	1.89	0.47	0.65	1.1	0.88	0.8	0.04	0.12	0.76	0.84	0.25	0.28	0.88	0.31	0	0	1.8	0.47	0.32	0.41
BnaA04G0052900ZS	BnaA.LEA3.a	0.29	0	0.03	0.03	0.1	0.04	0.01	0.03	0.05	0.03	0.06	0.14	0	0.11	0	0	0.12	0.13	0.01	0	0	0.13	0	0.02	0	0.05	0.06	0	0	0.21	0.01	0.11	0
BnaC02G0341200ZS	BnaC.LEA3.b	0	0.01	0	0	0	0	0	0	0	0.01	0	0	0	0	0.07	0	0	0	0	0.05	0.05	0	0	0	0	0	0	0	0	0	0	0	0.03
BnaA02G0253700ZS	BnaA.LEA3.b	0	0	0	0.15	0	0	0	0	0	0	0	0	0	0	0	0	0	0	0.13	0.03	0.58	0	0	0	0	0	0	0	0	0	0	0	0
BnaA09G0025200ZS	BnaA.LEA3.c	0.32	5.2	2.39	0.56	0.3	1.56	0.72	0.1	0.12	1.46	0.05	0.31	0.19	1.37	0.23	0.39	0.11	1.62	0.35	0	0.56	2.08	0.5	1.02	1.27	38.75	54.39	42.92	91.26	2.24	0.08	0.15	0.48
BnaC09G0009900ZS	BnaC.LEA3.c	0	0	0	0	0	0.02	0	0.02	0.05	0	0	0	0	0	0	0	0	0	0	0	0	0	0	0.05	0.09	0	0.4	0	1.66	0	0	0.02	0
BnaA10G0014000ZS	BnaA.LEA3.d	0	0.63	0.69	0.76	0.59	0.26	0.23	0.33	0.33	0.58	0.53	1.43	3.41	0.65	0.12	0.41	1.02	0.83	0.33	0.28	0.14	0.79	1.76	1.82	0.36	0.24	0.14	0.47	0	0.59	0.66	0.97	0.44
BnaC05G0015900ZS	BnaC.LEA3.d	48.85	32.73	11.22	24.95	49.7	17.55	15.59	17.93	3.98	19.55	11.58	103.41	106.44	20.52	14.6	85.85	160.29	14.82	4.6	94.67	29.21	13.43	13.67	25.03	22.96	9.54	1.31	4.47	1.57	12.4	19.47	74.2	69.28
BnaC03G0326000ZS	BnaC.LEA3.e	408.38	357.89	123.24	212.76	250.17	268.77	169.37	219.01	167.03	307.35	174.75	293.48	267.31	182.19	58.27	115.66	112.9	171.83	231.95	277.55	472.17	178.85	90.97	239.22	98.27	154.21	65.73	86.54	72.78	234.02	112.96	191.77	202.37
BnaA03G0271300ZS	BnaA.LEA3.e	328.76	271.3	69.2	153.78	202.81	251.49	212.23	259.7	159.68	236.29	168.59	392.04	378.67	168.24	65.26	127.4	143.22	173.09	314.01	292.29	370.81	144.09	57.32	170.09	72.74	138.41	38.79	64.64	35.84	195.6	103.73	270.27	213.59
BnaA09G0116500ZS	BnaA.LEA3.f	0.02	0	0	0.12	0	0	0	0	0.01	0.01	0	0	0.03	0.02	0	0	0	0.05	0	0	0.09	0	0	0.03	0	0	0	0	0.06	0.02	0	0	0.01
BnaC01G0243100ZS	BnaC.LEA3.f	0.27	0	0	0.53	0.27	0	0	0.08	0.07	0	0	0	0.09	0	0	0.36	0.26	0	5.1	15.96	77.54	0.76	2.32	1.53	7.29	0	0	0	0	0	0.08	0	0
BnaA01G0192300ZS	BnaC.LEA3.g	34.06	41.43	52.51	38.32	43.12	33.5	21.1	46.39	62.37	37.48	32.79	42.46	39.01	24.22	14.53	55.56	61.15	25.72	29.96	42.2	81.6	32.31	26.3	63.46	38.53	34.82	20.85	42.9	35.97	35.72	33.29	37	51.71
BnaC04G0588700ZS	BnaC.LEA4-1.a	0.02	0.02	0.03	3.66	0.03	0.04	0.03	0.03	0.01	0.03	0.03	0	0	0.05	0.01	0.01	0.03	0.75	1	3.15	3.46	0.22	0.01	0.01	0	0.02	0.02	0	0.01	0.04	0	0.01	0
BnaC07G0285700ZS	BnaC.LEA4-1.b	0	0	0	0	0.07	0	0.07	1.58	3.45	0	0	0	0	0	0	0	0	0	0	0	0	0	0	0	0	0	0	0	0	0	0	0	0
BnaA06G0398300ZS	BnaA.LEA4-1.a	0	0	0	0.05	0.2	0	0.09	2.96	10.78	0	0	0	0	0	0	0	0	0	0	0	0	0	0	0	0	0.03	0	0	0	0	0	0	0
BnaA02G0328600ZS	BnaA.LEA4-1.b	0	0	0	0	0.04	0.03	0	0.45	0.37	0.09	0.01	0	0.04	0.01	0.06	0	0	0	0.07	0.03	0.02	0.01	0.34	0.08	0	0	0	0.05	0.1	0	0.02	0.12	0
BnaC02G0443700ZS	BnaC.LEA4-1.c	0.06	0.12	0.19	0.37	0.05	0.29	0.15	0.22	0	0.16	0.12	0.01	0.15	0.09	0.13	0.17	0.04	1.03	0.13	0.23	0.38	0.21	0.32	0.15	0.05	0.15	0.54	0.06	0.01	0.14	0.11	0.19	0.05
BnaC08G0137500ZS	BnaC.LEA4-2.a	0	0	0	0	0	0	0	0	0	0	0	0	0	0	0	0	0	0	0	0	0	0	0	0	0	0	0	0	0	0	0	0	0
BnaA04G0271300ZS	BnaA.LEA4-2.a	0.26	1.3	3.01	2.82	0.11	2.22	1.45	0.11	0.12	2.89	1.35	0.02	0.1	4.23	4.46	0.27	0.11	8.35	5.36	3.5	3.6	5.51	2.67	0.09	0.45	1.32	0.73	0.02	0.22	2.21	1.75	0.11	0.12
BnaC04G0099300ZS	BnaC.LEA4-2.b	0	0	0	0.14	0	0	0	0	0	0	0	0	0	0	0	0	0	0	0.02	0	0	0	0	0	0	0.04	0.01	0	0	0	0	0	0
BnaC04G0551200ZS	BnaC.LEA4-3.a	0.08	0	0	1.96	0	0	0	0	0	0	0	0	0	0	0	0	0	0	0.89	9.5	8.49	0	0	0	0	0	0	0.09	0	0	0	0	0
BnaA04G0235800ZS	BnaA.LEA4-3.a	0.04	0	0	2.6	0.01	0	0	0.01	0	0	0	0	0	0	0	0.02	0	0	0.48	4.46	4.62	0	0	0	0	0	0	0	0	0	0	0	0
BnaA04G0069100ZS	BnaA.LEA4-3.b	0.18	0.04	0	9.38	0.03	0	0	0.03	0	0	0	0	0	0	0	0.02	0.02	0	0.27	3.42	1.69	0	0	0	0	0	0	0	0	0	0	0	0
BnaC04G0339800ZS	BnaC.LEA4-3.b	0.13	0.03	0	9.35	0.02	0	0	0.08	0	0	0	0	0.04	0	0	0	0	0	0.72	13.92	6.5	0	0	0	0.01	0	0	0.02	0	0	0	0	0
BnaC09G0225000ZS	BnaC.LEA4-4.a	0	0	0	1.45	0	0	0	0	0	0	0	0	0.02	0	0	0	0	0	0.05	0.07	0.04	0	0.02	0	0	0.05	0.11	0.05	0.02	0	0	0.01	0.02
BnaA02G0287200ZS	BnaA.LEA4-4.a	0.07	0	0	1.2	0	0	0	0	0	0.02	0	0.02	0.12	0	0	0	0	0	0.03	0.02	1.03	0	0	0	0	0	0	0.03	0	0	0	0	0
BnaA09G0195200ZS	BnaA.LEA4-4.b	0.09	0	0	1.04	0.01	0.02	0	0	0	0.01	0	0	0	0.01	0	0	0.04	0	0.03	0.08	0.46	0	0	0	0	0.01	0.03	0	0	0.03	0	0.01	0
BnaC01G0136700ZS	BnaC.LEA4-5.a	0	0	0	2.43	0	0	0	0.01	0	0	0	0	0	0	0	0	0	0	0	0	0	0	0	0	0	0	0	0	0	0	0	0	0
BnaA01G0112200ZS	BnaA.LEA4-5.a	0	0.04	0	2.07	0	0	0	0.01	0	0	0	0	0	0	0	0	0	0	0.06	0.34	0.68	0	0	0	0	0	0	0	0	0	0	0	0
BnaA08G0123100ZS	BnaA.LEA4-5.b	0	0	0	0.58	0	0	0	0	0	0	0	0	0	0	0	0	0	0	0	0	0	0	0	0	0	0	0	0	0	0	0	0	0
BnaC03G0724800ZS	BnaC.LEA4-5.b	0	0.01	0	0.8	0.01	0	0	0	0.01	0	0	0	0	0	0	0	0	0	0	0	0	0	0	0	0	0	0.02	0	0	0	0	0	0
BnaC02G0390600ZS	BnaC.LEA4-5.c	0.03	0.06	0	0.43	0.01	0	0.04	0.07	0.05	0.15	0.07	0.13	0.06	0.1	0.15	0.05	0.11	0.22	0.8	0.49	0.67	0.03	0.04	0.09	0.08	0.05	0.05	0.02	0.04	0.07	0.01	0.04	0.13
BnaC03G0500300ZS	BnaC.LEA4-6.a	0	0	0	0.01	0.01	0	0	0	0	0	0	0.01	0	0	0	0	0	0	0	0	0	0	0	0	0.03	0	0	0	0	0	0	0	0
BnaA03G0349800ZS	BnaA.LEA4-6.a	0	0	0	0	0	0.01	0	0	0	0	0	0	0.02	0.04	0.03	0.12	0.1	0.74	5.37	8.64	8.67	0	0	0	0.01	0.02	0	0	0	0.05	0	0.07	0.17
BnaC05G0427600ZS	BnaC.LEA4-6.b	0	0.05	0	2.3	0.02	0	0	0.01	0.01	0	0	0.01	1.42	0.85	0.2	1.95	1.22	37.92	232.77	394.39	223.52	0	0	0.02	0.63	0.08	0.02	0.17	0	0.1	0.02	0	0
BnaA05G0383800ZS	BnaA.LEA4-6.b	0.18	0.09	0	8.8	0.02	0.06	0.03	0.03	0	0.03	0.02	0	3	0.82	0.24	4.34	2.2	53.95	428.94	820.79	301.65	0.02	0	0.02	1.05	0	0.04	0.13	0.02	0.02	0.04	0.01	0.01
BnaA08G0183000ZS	BnaA.LEA4-7.a	0	0	0	0	0.01	0.01	0	0	0	0.01	0.01	0	0	0	0	0	0	0	0.01	0.02	0	0	0	0.01	0	0	0.05	0	0	0.02	0	0	0
BnaC03G0694100ZS	BnaC.LEA4-7.a	0	0	0	0.13	0.01	0	0.01	0	0	0	0	0	0	0	0	0	0	0	0.01	0	0	0.01	0	0	0	0	0	0	0	0	0	0	0
BnaC09G0120300ZS	BnaC.LEA4-7.b	0	0	0	0	0	0	0	0	0	0	0	0	0	0	0	0	0	0	0	0	0	0	0	0	0	0	0	0	0	0	0	0	0
BnaA07G0020200ZS	BnaA.LEA4-7.b	0	0	0	0	0	0.02	0	0	0	0	0	0	0	0	0	0	0	0	0	0	0	0	0	0	0	0	0	0	0	0	0	0	0
BnaC07G0040900ZS	BnaC.LEA4-7.c	0	0	0	0.01	0	0	0	0	0.01	0	0	0	0	0	0	0	0	0	0	0	0	0	0	0	0	0	0	0	0	0	0	0	0
BnaA05G0396800ZS	BnaA.LEA4-8.a	0	0.36	0.16	7.74	0.14	0.15	0.02	0.52	0.03	0.11	0.08	0	5.73	2.6	0.57	8.45	5.95	183.75	923.25	1476.91	341.74	0.46	0	0	2.38	0.6	0.19	1.24	0.29	0.29	0.17	0.47	0
BnaC05G0444500ZS	BnaC.LEA4-8.a	0.07	0.18	0	9.62	0.08	0.06	0.01	0.13	0	0.02	0	0	2.52	0.62	0.15	4.69	2.48	34.49	368.52	948.44	145.65	0	0	0	0.99	0	0	0.76	0	0.01	0	0.2	0
BnaC01G0429100ZS	BnaC.LEA4-8.b	0	0.03	0	0.25	0.01	0	0	0	0	0.02	0.02	0.03	0	0	0	0.08	0	1.89	8.81	9.16	1.82	0.06	0.02	0	0	0.31	0.11	0	0	0.15	0	0	0
BnaA01G0346800ZS	BnaA.LEA4-8.b	0.08	0.08	0	9.56	0	0.09	0.03	0.04	0.02	0	0	0	1.34	0.5	0.05	1.96	0.68	5.1	87.88	582.32	126.87	0	0	0	0.58	0	0	0.02	0	0	0.03	0	0
BnaC03G0152500ZS	BnaC.LEA4-9.a	0	0	0	0	0	0	0	0	0	0	0	0	0	0	0	0	0	0	0	0	0	0	0	0	0	0	0	0	0	0	0	0	0
BnaA03G0206700ZS	BnaA.LEA4-10.a	10.22	6.47	12.31	26.64	10.35	11.1	21.23	14.28	4.65	7.85	12.91	15.82	7.78	4.27	10.4	11.44	6.52	6.15	25.62	7.11	1.69	2.62	11.52	18.89	14.32	6.76	29.59	85.56	48.39	3.7	5.59	5.92	4.85
BnaC03G0243700ZS	BnaC.LEA4-10.a	0.3	0.04	0.5	0.76	0.5	0.29	0.33	0.4	0.26	0.15	0.45	0.66	2.99	0	0.06	0.47	0.02	0.09	3.47	6.07	2.24	0	0.26	0.26	1.07	0.09	0.24	1.58	0.81	0.16	0.31	0.15	0.82
BnaA03G0206900ZS	BnaA.LEA4-10.b	0.05	0.04	0.67	0.32	0.14	0.03	0.84	0.45	0.04	0.02	0.16	0.56	0.78	0	0.29	0.78	0.02	0.37	9.94	6.94	1.62	0	0.34	0.17	0.24	0.17	4.33	4.05	1.66	0.1	0.2	0.33	0.04
BnaA08G0017500ZS	BnaA.LEA4-11.a	0	0	0.04	0.09	0.02	0	0	0.02	0	0	0	0.06	0	0	0	0	0	0	0.39	0	0	0	0	0	0	0	0	0	0	0	0.17	0.06	0
BnaC03G0454800ZS	BnaC.LEA4-11.a	0	0	0	0.03	0	0	0	0	0	0	0	0	0	0	0	0	0.03	0	0	0	0	0	0	0	0	0.02	0	0	0	0	0	0	0
BnaC04G0361300ZS	BnaC.LEA4-11.b	0	0	0	0	0	0	0	0	0.02	0	0	0	0	0	0	0	0	0	0	0	0	0	0	0	0	0	0	0	0	0	0	0	0
BnaA04G0076200ZS	BnaA.LEA4-11.b	0	0	0	0	0	0	0	0	0	0	0	0	0	0	0	0	0	0	0	0	0	0	0	0	0	0	0	0	0	0	0	0	0
BnaC08G0071800ZS	BnaC.LEA4-11.c	0	0.1	0	0.18	0.1	0.06	0.11	0.25	0.37	0.04	0.06	0.13	0.06	0.03	0	0	0	0	0	0	0	0	0.05	0.06	0	0	0.06	0.04	0	0.06	0	0	0
BnaA08G0053700ZS	BnaA.LEA4-11.c	0.2	0.16	0	0.07	0.06	0.22	0.12	0.19	0.32	0.12	0.15	0.1	0	0	0	0.13	0	0	0.05	0.05	0	0	0.11	0	0	0.11	0	0	0	0	0.03	0	0.04
BnaA02G0197300ZS	BnaA.LEA4-11.d	0.03	0.05	0	1.17	0	0	0	0.01	0	0	0	0	0	0.02	0.05	0.02	0	0.76	1.18	1.32	1.07	0	0	0.01	0	0	0	0	0	0	0.02	0.01	0
BnaC02G0262300ZS	BnaC.LEA4-11.d	0	0.04	0.03	0.9	0.03	0.03	0.05	0.01	0.04	0	0.05	0	0	0.03	0	0	0.02	0.41	0.82	0.53	0.21	0.03	0	0.05	0.13	0	0	0	0	0.02	0.03	0.04	0
BnaC03G0463500ZS	BnaC.LEA4-11.e	0	0	0	0	0	0	0	0	0	0	0	0	0	0	0	0	0	0	0	0	0	0	0	0	0	0	0	0	0	0	0	0	0
BnaC07G0105500ZS	BnaC.LEA4-11.f	0	0	0	0	0	0	0	0	0	0	0	0	0	0	0	0	0	0	0	0	0	0	0	0.05	0	0	0	0	0	0	0	0	0
BnaA07G0070300ZS	BnaA.LEA4-11.e	0	0	0	0	0	0	0	0	0	0	0	0	0	0	0	0	0	0	0	0	0	0	0	0	0	0	0	0	0	0	0	0	0
BnaA03G0378400ZS	BnaA.LEA4-11.f	0	0	0	0	0	0	0	0	0	0	0	0	0	0	0	0	0	0	0	0	0	0	0	0	0	0	0	0	0	0	0	0	0
BnaA08G0055700ZS	BnaA.LEA4-12.a	0.27	0	0	0.14	0.26	0.05	0.03	0.14	0.31	0.18	0.07	0.37	1.42	0.3	0	0	0	0	0.1	0.89	0.46	0	0	0	0	0.05	0.04	0.19	0.1	0	0	0	0.04
BnaC08G0077800ZS	BnaC.LEA4-12.a	2.91	2.28	0.88	2.25	2.09	2.76	1.68	2.19	3.5	2.91	2.12	3.92	4.11	0.83	0.21	1.6	1.61	0.43	0.77	0.18	0.95	1.3	0.53	0.55	1.62	1.98	1.32	3.59	5.82	1.11	2.07	2.44	2.44
BnaA05G0023300ZS	BnaA.LEA4-13.a	0	0	0	0	0	0	0	0	0	0	0	0	0	0	0	0	0	0	0	0	0	0	0	0	0	0	0	0	0	0	0	0	0
BnaC04G0025200ZS	BnaC.LEA4-13.a	0	0.02	0	0	0	0	0	0	0.01	0	0	0	0	0	0	0	0	0	0	0	0	0	0	0	0	0	0	0	0	0	0	0	0
BnaA05G0023400ZS	BnaA.LEA4-13.b	0	0	0	0	0	0	0	0	0	0	0	0	0	0	0	0	0	0	0	0	0	0	0	0	0	0	0	0	0	0	0	0	0
BnaC03G0238300ZS	BnaC.LEA4-13.b	0	0	0	0	0	0	0	0	0	0	0	0	0	0	0	0	0	0	0	0	0	0	0	0	0	0	0	0	0	0	0	0	0
BnaA04G0263800ZS	BnaA.LEA4-13.c	0.09	0	0	0.48	0	0	0	0.02	0	0	0	0	0	0	0	0	0	0	0	0	0	0	0	0	0	0	0	0	0	0	0	0	0
BnaA03G0215400ZS	BnaA.LEA4-14.a	37.79	33.14	34.41	46.29	39.21	30.54	29.23	36.5	28.88	35.92	46.14	59.7	40.42	34.41	31.78	43.52	38.91	32.01	46.38	31.88	26.39	35.33	31.66	50.92	33.3	29.63	23.3	25.4	21.82	33.1	32.49	50.71	42.24
BnaC04G0598200ZS	BnaC.LEA4-14.a	210.42	230.91	227.01	181.07	146.73	178.45	192.09	142.49	106.44	189.1	175.95	168.4	110.75	206.88	208.69	183.45	178.79	231.82	238.67	151.35	121.16	186.21	205.59	149.12	132.87	171.03	191.48	106.41	90.45	164.92	167.9	174.86	143.02
BnaA04G0280100ZS	BnaA.LEA4-14.b	252.1	254.74	259.04	202.2	174.74	208.83	202.51	151.46	130.89	199.64	210.85	190.37	137.75	227.38	219.69	208.58	218.05	249.23	250.87	158.52	155.74	222.39	240.63	200.11	174.12	197.56	181.48	90.87	94.24	195.76	195.25	186.32	161.23
BnaA03G0287800ZS	BnaA.LEA4-14.c	0	0.13	0	12.76	0.07	0	0.07	0	0	0	0	0	7.14	1.85	0.47	11.49	4.26	9.93	239.39	3490.27	774.24	0.08	0	0	3.99	0	0.14	2.4	0.39	0	0.1	0	0
BnaC03G0345800ZS	BnaC.LEA4-14.b	0	0.15	0	7.12	0.03	0	0.04	0.12	0.04	0	0	0	2.1	1.51	0	4	1.69	1.26	51.4	1099.63	273.58	0	0	0	1.52	0.19	0	0.59	0	0	0	0.1	0
BnaC01G0503200ZS	BnaC.LEA4-14.c	0	0	0	0	0	0	0	0	0	0	0	0	0	0	0	0	0	0	0	0	0	0	0	0	0	0	0	0	0	0	0	0	0
BnaA01G0415100ZS	BnaA.LEA4-14.d	0	0	0	0	0	0	0	0	0	0	0	0	0	0	0	0	0	0	0	0	0	0	0	0	0	0	0	0	0	0	0	0	0
BnaA01G0415200ZS	BnaA.LEA4-14.e	0	0	0	0	0	0	0	0	0	0.06	0	0.11	0	0	0	0	0	0	0	0	0	0.05	0	0.06	0	0	0	0	0	0	0.05	0	0
BnaC01G0500100ZS	BnaC.LEA4-14.d	0	0	0	0	0	0	0	0	0	0	0	0	0	0	0	0	0	0	0	0	0	0	0	0	0	0	0	0	0	0	0	0	0
BnaA04G0251400ZS	BnaA.LEA5.a	0	0	0	0	0	0.05	0	0	0	0	0	0	0	0	0	0	0	0	0	0	0	0	0	0	0	0	0.03	0	0	0	0	0	0
BnaC03G0230800ZS	BnaC.LEA5.a	0	0.16	0.1	0.03	0	0.08	0.1	0.02	0.08	0.09	0.03	0.15	0.08	0.29	0	0.09	0.08	0.25	0.54	2.78	1.91	0.15	0	0.1	0	0.36	0	0.16	0	0.06	0.25	0.02	0.02
BnaC04G0066000ZS	BnaC.LEA5.b	0.62	0.4	0.1	7.46	0.17	6.58	0.31	0.55	0.32	1.3	1.71	4.51	2.66	0.72	0.76	1.76	1.34	6.32	54.17	276.67	163.1	1.94	0.35	2.63	0.26	9.67	1.87	0.25	0.67	5.63	7.51	4.98	0.49
BnaA05G0060000ZS	BnaA.LEA5.b	0.36	0	0	0.7	0.03	1.04	0	0.01	0	0.15	0.45	0.46	0.43	0.19	0	0	0.68	1.81	5.01	9.56	5.78	0.42	0	0.19	0.05	2.08	0.53	0	0	1.36	2.21	0.89	0.07
BnaA03G0197000ZS	BnaA.LEA5.c	0.11	0.08	0.09	0.44	0.02	2.66	0.25	0.25	0.1	0.43	0.97	3.63	0.55	0.55	0	0.2	0.71	0.15	1.65	2.03	0.49	0.56	0	0.1	0	9.43	4.88	0.18	0.17	2.97	2.07	1	0.29
BnaC08G0439700ZS	BnaC.LEA6.a	65.81	223.22	620.27	291.46	222.62	397.75	735.54	135.99	141.67	312.28	464.02	136.57	86.9	364.67	503.83	202.7	185.83	396.23	732.51	448.17	499.23	428.25	648.47	236.6	235.15	243.19	330.82	98.82	116.69	278.55	509.17	173.29	147.83
BnaA09G0588200ZS	BnaA.LEA6.a	32.58	397.31	1136.78	247.29	95.45	754.18	1457.44	129.18	65.06	620.5	967.27	112.75	44.2	639.41	862.73	158.35	68.7	572.3	993.14	423.58	317.21	651.39	1111.76	233.33	170.44	481.88	750.77	161.91	97.56	496.66	1025.44	130.41	75.02
BnaA04G0216700ZS	BnaA.LEA6.b	0	0	0	0	0	0	0	0	0	0.04	0	0	0	0	0	0	0	0	0	0	0	0	0	0	0	0	0	0	0	0	0	0	0
BnaC03G0188900ZS	BnaC.LEA6.b	0	0	0	0	0	0	0	0	0	0	0	0	0	0	0	0	0	0	0	0	0	0	0	0	0	0	0	0	0	0	0	0	0
BnaA03G0162400ZS	BnaA.LEA6.c	0	0	0	0	0	0	0	0	0.07	0	0	0	0	0	0	0	0	0	0	0	0	0	0	0	0.08	0	0	0	0	0	0	0	0
BnaC03G0476000ZS	BnaC.LEA6.d	0	0	0	0	0	0	0	0	0	0	0	0	0	0	0	0	0	0	0	0	0	0	0	0	0	0	0	0	0	0	0	0	0
BnaC04G0527900ZS	BnaC.LEA6.e	0.16	0	0	0.18	0.2	0.11	0.1	0.07	0.11	0.33	0.23	0.29	0.11	0.06	0.06	0.36	0.16	0.71	0.25	0.38	0.21	0.06	0.05	0.09	0.19	0.21	0.25	0	0.07	0.21	0.1	0.58	0.35
BnaC01G0004000ZS	BnaC.DHN-1.a	0	0	0	0	0	0	0	0	0	0	0	0	0	0	0	0	0	0	0	0	0	0	0	0	0	0	0	0	0	0	0	0	0
BnaA01G0004000ZS	BnaA.DHN-1.a	0.17	0.26	0.36	0.16	0.05	0.5	0.66	0.76	0.5	0.49	0.16	0.17	0.15	0.79	0.39	0.28	0.16	0.37	1.27	1.25	0.88	0.23	0.09	0.7	0.03	0.25	0.26	0.22	0.15	0.52	0.18	0.32	0.11
BnaC03G0475000ZS	BnaC.DHN-2.a	430.34	398	616.93	1436.17	1471.94	562.14	699.77	916.16	1634.93	574.44	692.76	1065.9	1577.58	275.24	339.19	652.56	837.41	145.39	252.3	422.6	674.78	317.57	802.71	1453.45	1807.56	452.83	357.94	414.23	506.75	522.28	777.11	1182.35	1884.74
BnaA03G0385000ZS	BnaA.DHN-2.a	752.34	574.9	536.72	957.82	1014.8	765.97	608.57	536.73	723.18	739.13	725.73	851.12	869.77	326.55	360.64	560.63	512.44	251.54	552.31	707.17	683.93	466.49	615.39	1184.92	1096.35	595.54	456.58	584.98	674.8	758.03	722.52	1027.55	1068.25
BnaA08G0052700ZS	BnaA.DHN-3.a	2.24	2.14	0.56	2.97	11.63	1.44	0.76	1.17	3.4	2.16	1.02	2.01	2.79	1.88	1.94	4.97	2.35	0.96	1.15	0.17	0.9	5.39	1.24	4.14	9.4	1.56	0.59	0.45	1.73	3.38	1.36	3.99	6
BnaC08G0069000ZS	BnaC.DHN-3.a	1.45	0.59	0.47	2.94	7.86	0.33	1.2	3.52	4.29	1.17	3.11	7.6	6.17	0.38	1.87	6.36	2.47	0	2.09	0.83	2.01	0.92	1.57	15.48	8.41	0.46	0.26	0.46	0.54	0.47	1.49	3.61	2.85
Bnascaffold0026G0053000ZS	BnaRandom.DHN-3.a	4.89	91.65	416.49	64.93	19.99	115.42	466.77	35.31	9.12	106.24	308.83	17.39	13.53	156.55	608.23	34.32	11.3	259.45	955.02	1283.14	340.23	155.61	690.87	48.27	46.96	103.73	334.85	16.07	17.19	134.26	473.55	50.23	24.24
BnaC05G0174300ZS	BnaC.DHN-3.b	127.38	418.32	1715.06	449.25	118.43	626.82	1891.16	274.44	84.03	630.47	1890	265.27	102.14	1086.59	3198.98	528.41	150.29	1694.84	5011.34	6528.51	2839.44	910.99	3304.67	291.33	183.03	582.89	1424.33	266.22	123.58	766.42	2661.44	532.9	189.24
BnaA06G0143800ZS	BnaA.DHN-3.b	411.68	906.27	2702.46	684.11	179.38	1349.03	2979.53	347.61	193.97	1225.87	2555.14	314.98	139.68	2134.32	4501.77	854.02	327.72	2379.43	4650.94	4283.51	1275.32	1526.5	4868.29	650.67	231.31	1102.73	1861.7	343.66	176.77	1323.36	3747.19	805.49	334.53
BnaA07G0133000ZS	BnaA.DHN-3.c	20.44	178.56	966.12	126.8	38.21	264.22	1060.45	70.74	23.08	227.74	683.67	36.46	32.65	350.53	1387.31	88.87	35.92	567.4	2031.05	2609.92	702.21	350.09	1664	100.63	88.27	196.99	714.95	44.57	43.8	281.23	1024.46	95.63	47.8
Bnascaffold0510G0000300ZS	BnaRandom.DHN-3.b	18.12	161.69	880.41	114.36	34.06	235.69	1002.03	63.35	20.2	207.94	621.17	32.3	28.49	315.38	1282.33	80.02	33.52	520.85	1915.43	2541.33	674.46	314	1489.29	88.5	79.98	179.92	679.58	40.08	36.73	241.43	919.23	87.86	43.34
BnaC07G0195200ZS	BnaC.DHN-3.d	377.97	550.89	1000.51	304.22	110.92	917.41	1491.34	162.61	69.72	737.86	1261.78	106.96	56.11	748.69	1951.32	261.49	140.29	957.87	2688.28	2129.51	492.5	699.93	1724.6	261.6	173.86	575.47	701.81	59.93	129.28	1015.84	1988.6	312.72	153.56
BnaA02G0219900ZS	BnaA.DHN-4.a	540.6	1411.51	3063.82	811.45	615.4	2102.58	3429.79	551.68	605.13	1707.66	2571.94	403.52	236.49	1355.98	2411.94	501.61	385.27	1391.84	4356.28	449.79	286.94	1843.51	3015.47	629.92	780.14	1065.07	1163.64	163.96	381.78	1733.85	3118.4	621.54	584.01
BnaC06G0421900ZS	BnaC.DHN-4.a	1236.03	2715.48	5332.89	1090.9	744.96	4126.47	6295.61	519.22	480.53	3383.63	5295.1	638.56	380.1	2374.46	3741.31	514.1	362.27	2051.78	5947.01	3746.87	1412.89	3031.46	5263.65	955.86	1077.59	2550.36	3003.53	332.78	417.24	3114.6	5873.38	1057.41	803.62
BnaA07G0358600ZS	BnaA.DHN-4.b	1123.06	2394.78	4769.58	1173.06	779.55	3541.29	5700.1	669.15	596.05	2897.54	4599.02	684.17	359.57	2179.81	3482.75	655.03	426.52	1863.66	5204.06	4636.66	2204.32	2594.02	4822.26	1141.95	1104.16	2210.8	2706.51	442.63	517.02	2891.25	5352.9	1160.8	859.62
BnaA07G0244500ZS	BnaA.DHN-4.c	87.4	148.15	185	83.7	91.14	306.1	264.34	71.8	57.36	261.66	241.5	133.57	81.44	287.75	272.47	69.27	46.32	552.51	903.26	65.86	47.07	175	134.77	67.03	40.11	95.35	67.19	11.12	16.08	189.92	167.05	106.26	68.76
BnaC02G0295200ZS	BnaC.DHN-4.b	598.65	1974.58	4215.76	819.5	673.34	3019.06	4689.47	522.05	629.94	2384.03	3254.08	386.99	261.84	2025.69	3164.59	514.55	415.51	1928.36	5514.05	859.79	444.84	2854.94	4163.9	640.84	912.09	1437.61	1501.85	175.05	387.46	2171.8	4239.02	602.68	596.28
BnaA09G0598500ZS	BnaA.DHN-5.a	0	0.02	0	1.62	0	0	0	0	0	0	0.02	0	0	0	0	0	0	0	0	0	0	0	0	0	0	0.03	0	0	0	0	0	0	0
BnaC08G0452300ZS	BnaC.DHN-5.a	0	0	0	1.74	0	0	0	0	0	0	0	0	0	0	0	0	0.03	0	0.17	10.3	2.79	0	0	0	0	0	0	0	0	0	0	0	0
BnaA09G0475300ZS	BnaA.DHN-6.a	0.09	0	0	2.39	0	0.14	0	0	0	0	0	0	0	0	0	0	0	0	0.03	0.08	0	0	0.09	0	0	0.1	0.13	0	0	0	0	0	0
BnaC08G0312000ZS	BnaC.DHN-6.a	0.06	0	0	1.81	0	0	0	0	0	0	0.02	0	0	0	0	0	0	0	0.02	0.19	0.31	0.05	0	0.03	0	0	0	0	0	0	0.1	0	0
BnaA02G0419400ZS	BnaA.DHN-7.a	0.11	0.52	0	0.61	0.59	0.65	5.97	1.01	0	0	0.81	0.07	0.07	1.3	0.03	0.02	0.07	51.94	355.3	355.13	158.99	1.08	0.04	0.77	2.01	0.87	4.31	0	0.04	0	2.3	3.3	0.1
BnaA09G0101100ZS	BnaA.DHN-7.b	0.75	0.2	0.06	39.65	0.7	0.25	0.16	0.32	0.08	0.09	0.05	0.2	13.57	7.03	3.46	18.88	9.18	124.51	1042.82	3717.82	2861.19	0.07	0.02	0.08	5.01	0.07	0.34	1.73	0.13	0.19	0.09	0.24	0.09
BnaC09G0101000ZS	BnaC.DHN-7.a	0.94	0.9	0.42	25.8	0.57	0.62	0.84	0.39	0.23	0.43	0.27	0.28	12.31	4.83	2.94	14.29	7.33	148.22	960.9	2913.76	2246.15	0.37	0.56	0.88	5.14	0.63	0.82	1.46	0.29	0.81	0.58	0.29	0.09
BnaC02G0556300ZS	BnaC.DHN-7.b	4.63	6.82	32.44	52.29	15.34	23.4	94.05	27.39	21.68	10.31	25.88	8.95	24.67	35.3	126.79	45.64	27.79	808.21	3502.45	3261.84	1626.28	26.01	64.32	32.17	40.67	20.6	107.36	84.4	26.22	14.05	35.8	42.82	23.36
BnaC05G0018400ZS	BnaC.SMP.a	0	0	0	0.43	0.01	0	0	0	0	0	0	0	0	0	0	0	0	0	0	0.03	0	0	0	0	0	0	0	0	0	0	0	0	0
BnaA10G0016500ZS	BnaA.SMP.a	0	0	0	0.23	0.01	0.06	0.14	0.08	0	0	0.03	0	0	0.12	0	0	0	0	0	0.1	0	0	0.06	0	0	0	0	0	0.03	0	0.1	0.02	0
BnaA09G0055000ZS	BnaA.SMP.b	0	0	0	0	0	0	0	0	0	0	0	0.03	0	0	0	0	0	0	0	0	0	0	0	0	0	0	0	0	0	0	0	0	0
BnaC07G0341600ZS	BnaC.SMP.b	0	0.03	0	0	0	0	0	0	0	0	0	0	0	0	0	0	0	0	0	0	0	0	0	0	0	0	0	0	0	0	0	0	0.02
BnaA06G0352100ZS	BnaA.SMP.c	0	0	0	0	0	0	0	0	0	0	0	0	0.05	0	0	0	0	0	0	0	0.03	0	0	0	0	0	0	0	0	0	0	0	0
Bnascaffold0026G0052300ZS	BnaRandom.SMP.a	0	0	0	0	0	0	0	0	0	0	0	0	0	0	0	0	0	0	0	0	0	0	0	0	0	0	0	0	0	0	0	0	0
BnaA02G0370300ZS	BnaA.SMP.d	0	0.02	0	0	0	0.03	0	0	0	0	0	0.04	0	0	0.03	0	0	0	0	0.04	0.08	0	0	0	0.03	0	0	0	0	0	0	0	0
BnaC02G0496200ZS	BnaC.SMP.c	0	0	0	0	0	0	0	0	0	0	0	0	0	0	0	0	0	0	0	0	0.03	0	0	0	0	0	0	0	0	0	0	0	0
BnaA03G0372400ZS	BnaA.SMP.e	0	0	0	0	0	0	0	0	0	0	0.01	0	0	0	0	0	0	0	0	0	0	0	0	0	0	0	0	0	0	0	0	0	0
BnaC05G0356800ZS	BnaC.SMP.d	0	0.02	0	0.16	0	0	0.02	0.02	0	0	0.02	0.01	0.05	0	0.02	0	0	0.37	2.85	0.95	0.34	0	0	0.03	0.04	0	0.05	0	0	0	0	0	0.01
BnaA05G0335500ZS	BnaA.SMP.f	0	0.04	0	0.54	0.02	0.03	0.17	0.1	0.06	0.04	0.09	0	0.21	0	0	0.29	0.14	5.94	57.69	22.79	11.95	0.04	0.03	0.21	0.19	0.09	0	0.06	0	0.11	0	0	0.08
BnaC05G0357500ZS	BnaC.SMP.e	0.32	0.03	0	0.17	0.12	0.14	0.37	0.16	0.13	0.28	0.28	0	0.45	0	0	0.09	0.18	0.76	7.05	6.18	3.4	0.03	0	0	0.23	0.13	0.09	0	0.09	0	0.05	0.12	0.17
Bnascaffold0327G0000500ZS	BnaRandom.SMP.b	0.08	0.02	0.04	0.16	0.18	0.12	0.33	0.13	0.12	0.24	0.09	0	0.42	0	0	0.09	0.16	0.79	6.49	5.73	3.12	0	0	0	0.06	0.19	0.08	0.05	0	0	0.03	0.06	0.04
BnaA02G0140100ZS	BnaA.SMP.g	0	0	0	0	0	0	0	0	0	0	0	0	0	0	0.04	0	0	0	0	0.04	0	0	0	0	0	0	0	0.04	0	0	0	0	0
BnaA03G0131100ZS	BnaA.SMP.h	0	0	0	0.07	0	0	0	0	0	0	0	0.02	0	0	0	0	0	0.09	0.1	0	0.95	0	0	0	0	0	0	0	0	0	0	0	0
[truncated: 35 more columns]
