# Supplementary material for: Genome-wide characterization of LEA gene family reveals a positive role of BnaA.LEA6.a in freezing tolerance in rapeseed (Brassica napus L.)
Source: BMC Plant Biol. 2024 May 21;24:433. doi: 10.1186/s12870-024-05111-7 (PMC11106994; doi:10.1186/s12870-024-05111-7)
Supplement: Supplementary file 4 — Supplementary Material 4: Supplementary Table 4. List of primers used in this study. [file 12870_2024_5111_MOESM4_ESM.xlsx]

## Sheet: Table S4
Table S4: List of primers used in this study.
Primer name	Forward primer	Reverse primer	Usage of primers
BnaLEA-vecotor	TCTCGAGCTTTCGCGAGCTCATGGAGGCAGAGAAGATACCAC	AGGTCGACTCTAGAGGATCCTCAAGGAGCTTTCTCAGCAGTAG	Construction of a 35S overexpression vector for BnaLEA39
pCB-seqE	TCTCGAGCTTTCGCGAGCTCATGGAGGCAGAGAAGATACCAC	GCACCCCAGGCTTTACACTT	Verification of positive clones
NPTII	ACTGGGCACAACAGACAATCG	GCATCAGCCATGATGGATACTTT	Positive identification of plants
BnaActin	GGTTGGGATGGACCAGAAGG	TCAGGAGCAATACGGAGC	qRT-PCR
BnaLEA-qPCR	AAACGACGACTTGCCGACAAACAG	CCACCTGAAGGAGTAGGAGCATCG
The highlighted part: Adapter sequence of the vector; The underlined part: Enzyme recognition site.
